# Supplementary material for: Genome-wide association analysis of insomnia using data from Partners Biobank
Source: Sci Rep. 2020 Apr 24;10:6928. doi: 10.1038/s41598-020-63792-0 (PMC7181749; doi:10.1038/s41598-020-63792-0)
Supplement: Supplementary file 2 — Supplementary information 2 [file 41598_2020_63792_MOESM2_ESM.xlsx]

## Sheet: insomnia_supplementary_table1
Supplementary Table 1. ICD codes and sample sizes of all phenotypes
Phenotype	ICD9	ICD10	Total Number of Cases Identified
Insomnia	307.4*, 327.0*,780.51, 780.52	G47.0*, F51.0*	3135
Alcohol use disorder	291.81, 303.9*, 305.0*	F10.1*, F10.2*, F10.9*	3594
Nicotine use disorder	305.1*	F17.2*, Z72.0, Z87.891	4896
Opioid use disorder	304.0*, 304.7*, 305.5*	F11.1*, F11.2*, F11.9*, Z79.891	1039
Anxiety	300.0*, 293.84, 309.21	F41.*,F40.*, F43.23, F43.22,	6741
Depression	296.2, 296.3, 300.4,311, 309.0, 309.1,	F06.32, F32.*, F33.*, F43.21	7091
Bipolar	296.0, 296.4, 296.5,296.6, 296.7, 296.8	F31.*, F25.0,	1041
Schizophrenia	295.*, V11.0	F20.*	281
Type 2 Diabetes	250.00, 250.02, 250.10, 250.12, 250.20, 250.22, 250.30, 250.32, 250.40, 250.42, 250.50, 250.52, 250.60, 250.62, 250.70, 250.72, 250.80, 250.82, 250.90, 250.92	E11.*	4518

## Sheet: insomnia_supplementary_table2
Supplementary Table 2. Comparison between SNPs Identified from Partners GWAS and UKBB GWAS
Chr	SNP	Partnenrs GWAS p-value	Jansen' study p-value	Lane's study p-value
4	rs73255313	3.65e-06	0.03649	0.055
4	rs73240203	3.3e-06	0.0319	0.056
4	rs72641560	1.63e-06	0.06198	0.92
4	rs7663406	3.83e-06	0.1047	0.0052
15	rs9944172	3.85e-06	0.04202	0.037
15	rs4611428	4.03e-06	0.05918	0.036
15	rs2556563	3.2e-06	0.0543	0.035
15	rs2556565	4.82e-06	0.04963	0.032

## Sheet: insomnia_supplementary_table3
Supplementary Table 3. Summary of all databases used for meta-analysis
Database	Sample Size	Phenotype Method	Ethnicity	Number of identified loci in original studies
Partners Biobank	18055	Diagnosis codified data	European	1
UKBB	386533	Self-reported	European	202
STARRS	17651	Self-reported	European+African+Latino	1

## Sheet: insomnia_supplementary_table4
Supplementary Table 4: Summary of identified loci from meta-analyses
	Number of Significant Loci	Number of Loci Overlapped with Jansen's Study	Number of Loci Overlapped with Stein's Study	Number of Loci Overlapped with Partners GWAS	Number of Novel Loci
Meta-1	2	0	2	0	0
Meta-2	13	2	0	0	11
Meta-1 : Partners Biobank+STARRS; Meta-2 : Partners Biobank+STARRS+UKBB

## Sheet: insomnia_supplementary_table5
Supplementary Table 5. Summary of independent significant SNPs identified by meta-analysis 1
Chr	SNP	BP	A1	A2	MAF	p-value	Genes
7	rs147549871	67799600	G	T	0.01889	9.096e-09	RP5-945F2.3
9	rs7855172	3245127	G	A	0.0825	1.315e-08	RFX3

## Sheet: insomnia_supplementary_table6
Supplementary Table 6. Summary of independent significant SNPs identified by meta-analysis 2
Chr	SNP	BP	A1	A2	MAF	p-value	Genes
2	rs984881	58889982	G	C	0.1243	1.528e-08	LINC01122
2	rs77217059	58989880	A	G	0.1302	4.189e-09	LINC01122
2	rs62144053	66745864	A	G	0.09046	8.33e-13	MEIS1
2	rs113851554	66750564	T	G	0.05268	1.367e-21	MEIS1
2	rs55892967	66983321	C	T	0.1889	1.506e-08	AC007392.3
2	rs79545773	67025545	A	G	0.04274	7.484e-09	AC009474.1
3	rs62264767	117642005	C	A	0.164	1.238e-08	LSAMP:RP11-384F7.2
5	rs12658032	103904226	G	A	0.3559	5.353e-09	RP11-6N13.1
5	rs325500	104006667	G	A	0.3966	3.204e-08	RP11-6N13.1
6	rs113623387	43162490	G	A	0.1461	3.325e-08	CUL9
6	rs6938026	43185733	G	A	0.173	3.147e-10	CUL9:RP3-330M21.5
6	rs370771	105398086	T	G	0.4692	1.292e-11	LIN28B
7	rs8180817	114047542	C	G	0.492	1.79e-08	FOXP2
8	rs10087341	10239656	C	T	0.167	7.336e-11	MSRA
11	rs10838708	47441513	A	G	0.4503	1.57e-08	PSMC3
11	rs72936656	65969091	C	T	0.3231	2.732e-08	PACS1
11	rs4073582	66050712	A	G	0.3618	6.413e-09	CNIH2
11	rs556595	66058082	G	T	0.4791	3.252e-08	TMEM151A
13	rs1343605	53647048	C	A	0.3976	4.86e-10	OLFM4
13	rs2408766	53686881	T	A	0.4523	1.077e-10	LINC01065
13	rs5008125	53813933	A	G	0.3668	1.354e-08	RN7SL618P
13	rs4525388	53876897	G	A	0.499	1.283e-09	RN7SL618P
13	rs6561715	53888526	A	T	0.3628	2.494e-11	AL450423.1
13	rs1443914	53917230	C	T	0.4543	8.307e-09	AL450423.1
13	rs2813573	53943333	T	C	0.493	3.798e-09	AL450423.1
13	rs4883690	54019093	G	C	0.3698	2.173e-08	AL450423.1
13	rs4884332	59900365	A	G	0.3489	9.064e-09	RPP40P2
17	rs2239916	43165185	C	T	0.4712	1.016e-09	NMT1
17	rs9894577	43223292	A	G	0.3519	1.113e-10	HEXIM1
17	rs8064386	43236109	C	T	0.4811	3.992e-09	AC002117.1
17	rs8070437	43257270	T	C	0.3121	3.358e-08	RP13-890H12.2

## Sheet: insomnia_supplementary_table7
Supplementary Table 7. GWAScatalog analysis of meta-analysis 1
GenomicLocus	IndSigSNP	chr	bp	snp	DateAddedToCatalog	PMID	FirstAuth	Date	Journal	Link	Study	Trait	InitialN	ReplicationN	Region	ReportedGene	MappedGene	UpGene	DownGene	SNP_Gene_ID	UpGeneDist	DownGeneDist	Strongest	SNPs	marged	SNP_ID_cur	Context	intergenic	RiskAF	P	Pmlog	Ptext	OrBeta	95CI	Platform	CNV
1	rs147549871	7	67799600	rs147549871	2018-05-08	29520036	Stein MB	2018-03-08	Mol Psychiatry	www.ncbi.nlm.nih.gov/pubmed/29520036	Genome-wide analysis of insomnia disorder.	Insomnia	2,297 European American cases, 334 African American cases, 606 Latino American cases, 9,176 European American controls, 2,345 African American controls, 2,893 Latino American controls	NA	7q11.22	Intergenic	AC093655.1 - AC004910.1	ENSG00000226829	ENSG00000228429		46380	306185	rs147549871-G	rs147549871	0	147549871	intergenic_variant	1	NR	5e-09	8.30103	(EA)	1.85185		Illumina [at least 360704] (imputed)	N
2	rs7855172	9	3245127	rs7855172	2018-05-08	29520036	Stein MB	2018-03-08	Mol Psychiatry	www.ncbi.nlm.nih.gov/pubmed/29520036	Genome-wide analysis of insomnia disorder.	Insomnia	2,297 European American cases, 334 African American cases, 606 Latino American cases, 9,176 European American controls, 2,345 African American controls, 2,893 Latino American controls	NA	9p24.2	RFX3	RFX3			ENSG00000080298			rs7855172-G	rs7855172	0	7855172	intron_variant	0	NR	1e-07	7	(EA)	1.38889		Illumina [at least 360704] (imputed)	N

## Sheet: insomnia_supplementary_table8
Supplementary Table 8. GWAScatalog analysis of meta-analysis 2
GenomicLocus	IndSigSNP	chr	bp	snp	DateAddedToCatalog	PMID	FirstAuth	Date	Journal	Link	Study	Trait	InitialN	ReplicationN	Region	ReportedGene	MappedGene	UpGene	DownGene	SNP_Gene_ID	UpGeneDist	DownGeneDist	Strongest	SNPs	marged	SNP_ID_cur	Context	intergenic	RiskAF	P	Pmlog	Ptext	OrBeta	95CI	Platform	CNV
1	rs984881	2	58882765	rs17190618	2017-03-30	27494321	Jones SE	2016-08-05	PLoS Genet	www.ncbi.nlm.nih.gov/pubmed/27494321	Genome-Wide Association Analyses in 128,266 Individuals Identifies New Morningness and Sleep Duration Loci.	Sleep duration	127,573 British individuals	47,180 individuals	2p16.1	VRK2	LINC01122			ENSG00000233723			rs17190618-A	rs17190618	0	17190618	intron_variant	0	0.84	5e-12	11.301		0.033	[0.023-0.043] hour decrease	NR [16761225] (imputed)	N
1	rs984881	2	58882765	rs17190618	2017-05-11	27992416	Lane JM	2016-12-19	Nat Genet	www.ncbi.nlm.nih.gov/pubmed/27992416	Genome-wide association analyses of sleep disturbance traits identify new loci and highlight shared genetics with neuropsychiatric and metabolic traits.	Sleep duration	111,975 European ancestry individuals	NA	2p16.1	VRK2	LINC01122			ENSG00000233723			rs17190618-T	rs17190618	0	17190618	intron_variant	0	NR	4e-06	5.39794		1.6	[0.93-2.27] minutes increase	Affymetrix [up to 73355677] (imputed)	N
2	rs113851554	2	66750564	rs113851554	2017-05-11	27992416	Lane JM	2016-12-19	Nat Genet	www.ncbi.nlm.nih.gov/pubmed/27992416	Genome-wide association analyses of sleep disturbance traits identify new loci and highlight shared genetics with neuropsychiatric and metabolic traits.	Insomnia	up to 12,674 European ancestry male cases, up to 19,481 European ancestry female cases, up to 16,009 European ancestry male controls, up to 10,964 European ancestry female controls,	NA	2p14	MEIS1	MEIS1			ENSG00000143995			rs113851554-T	rs113851554	0	113851554	intron_variant	0	NR	9e-19	18.0458		1.26	[1.20‚Äì1.33]	Affymetrix [up to 73355677] (imputed)	N
2	rs113851554	2	66750564	rs113851554	2017-05-11	27992416	Lane JM	2016-12-19	Nat Genet	www.ncbi.nlm.nih.gov/pubmed/27992416	Genome-wide association analyses of sleep disturbance traits identify new loci and highlight shared genetics with neuropsychiatric and metabolic traits.	Sleep traits (multi-trait analysis)	At least 112,586 European ancestry individuals	NA	2p14	MEIS1	MEIS1			ENSG00000143995			rs113851554-?	rs113851554	0	113851554	intron_variant	0	0.056	4e-16	15.3979				Affymetrix [up to 73355677] (imputed)	N
2	rs113851554	2	66750564	rs113851554	2017-09-11	28604731	Hammerschlag AR	2017-06-12	Nat Genet	www.ncbi.nlm.nih.gov/pubmed/28604731	Genome-wide association analysis of insomnia complaints identifies risk genes and genetic overlap with psychiatric and metabolic traits.	Insomnia complaints	12,863 European ancestry male cases, 19,521 European ancestry female cases, 40,776 European ancestry male controls, 39,846 European ancestry female controls	1,983 Icelandic ancestry male cases, 1,791 Icelandic ancestry female cases, 2,064 Icelandic ancestry male controls, 1,727 Icelandic ancestry female controls	2p14	MEIS1	MEIS1			ENSG00000143995			rs113851554-T	rs113851554	0	113851554	intron_variant	0	0.056	4e-19	18.3979		8.94	z-score increase	Affymetrix [at least 12428592] (imputed)	N
2	rs113851554	2	66750564	rs113851554	2017-09-11	28604731	Hammerschlag AR	2017-06-12	Nat Genet	www.ncbi.nlm.nih.gov/pubmed/28604731	Genome-wide association analysis of insomnia complaints identifies risk genes and genetic overlap with psychiatric and metabolic traits.	Insomnia complaints (continuous)	12,863 European ancestry male cases, 19,521 European ancestry female cases, 40,776 European ancestry male controls, 39,846 European ancestry female controls	NA	2p14	MEIS1	MEIS1			ENSG00000143995			rs113851554-	rs113851554	0	113851554	intron_variant	0	NR	6e-22	21.2218		0.087	[0.069-0.105] unit increase	Affymetrix [at least 12428592] (imputed)	N
2	rs113851554	2	66750564	rs113851554	2017-09-11	28604731	Hammerschlag AR	2017-06-12	Nat Genet	www.ncbi.nlm.nih.gov/pubmed/28604731	Genome-wide association analysis of insomnia complaints identifies risk genes and genetic overlap with psychiatric and metabolic traits.	Insomnia complaints (dichotomous)	32,384 European ancestry cases, 27,128 European ancestry controls	NA	2p14	MEIS1	MEIS1			ENSG00000143995			rs113851554-?	rs113851554	0	113851554	intron_variant	0		2e-19	18.699		1.27	[1.21-1.34]	Affymetrix [at least 12428592] (imputed)	N
2	rs113851554	2	66750564	rs113851554	2017-12-05	29029846	Schormair B	2017-11-01	Lancet Neurol	www.ncbi.nlm.nih.gov/pubmed/29029846	Identification of novel risk loci for restless legs syndrome in genome-wide association studies in individuals of European ancestry: a meta-analysis.	Restless legs syndrome	15,126 European ancestry cases, 95,725 European ancestry controls	30,770 European ancestry cases, 286,913 European ancestry controls	2p14	MEIS1	MEIS1			ENSG00000143995			rs113851554-T	rs113851554	0	113851554	intron_variant	0	0.07	2e-280	279.699		1.92	[1.85-1.99]	Affymetrix, Illumina [6864281] (imputed)	N
2	rs113851554	2	66750564	rs113851554	2018-10-12	30120083	Ferguson A	2018-08-14	EBioMedicine	www.ncbi.nlm.nih.gov/pubmed/30120083	Genome-Wide Association Study of Circadian Rhythmicity in 71,500 UK Biobank Participants and Polygenic Association with Mood Instability.	Relative amplitude of rest-activity cycles	77,440 European ancestry individuals	NA	2p14	MEIS1	MEIS1			ENSG00000143995			rs113851554-?	rs113851554	0	113851554	intron_variant	0	NR	6e-11	10.2218		0.0048	unit increase	Affymetrix [7969123] (imputed)	N
2	rs113851554	2	66750564	rs113851554	2018-11-02	28604731	Hammerschlag AR	2017-06-12	Nat Genet	www.ncbi.nlm.nih.gov/pubmed/28604731	Genome-wide association analysis of insomnia complaints identifies risk genes and genetic overlap with psychiatric and metabolic traits.	Insomnia complaints	19,521 European ancestry female cases, 39,846 European ancestry female controls	1,983 Icelandic ancestry male cases, 1,791 Icelandic ancestry female cases, 2,064 Icelandic ancestry male controls, 1,727 Icelandic ancestry female controls	2p14	MEIS1	MEIS1			ENSG00000143995			rs113851554-T	rs113851554	0	113851554	intron_variant	0	0.056	7e-13	12.1549		7.19	z-score increase	Affymetrix [at least 12428592] (imputed)	N
2	rs113851554	2	66750564	rs113851554	2019-01-18	30531941	Doherty A	2018-12-10	Nat Commun	www.ncbi.nlm.nih.gov/pubmed/30531941	GWAS identifies 14 loci for device-measured physical activity and sleep duration.	Sleep duration	91,105 European ancestry individuals	NA	2p14	MEIS1	MEIS1			ENSG00000143995			rs113851554-G	rs113851554	0	113851554	intron_variant	0	0.943	3e-18	17.5229		0.09	[0.07-0.11] SD units increase	NR [9926106] (imputed)	N
2	rs113851554	2	66750564	rs113851554	2019-03-25	30804566	Lane JM	2019-02-25	Nat Genet	www.ncbi.nlm.nih.gov/pubmed/30804566	Biological and clinical insights from genetics of insomnia symptoms.	Insomnia symptoms (never/rarely vs. sometimes/usually)	345,022 European ancestry cases, 108,357 European ancestry controls	17,140 European ancestry cases, 61,850 European ancestry controls	2p14	MEIS1	MEIS1			ENSG00000143995			rs113851554-T	rs113851554	0	113851554	intron_variant	0	0.057694	1e-29	29		1.14	[1.12-1.17]	Affymetrix [14661600] (imputed)	N
2	rs113851554	2	66750564	rs113851554	2019-03-25	30804566	Lane JM	2019-02-25	Nat Genet	www.ncbi.nlm.nih.gov/pubmed/30804566	Biological and clinical insights from genetics of insomnia symptoms.	Insomnia symptoms (never/rarely vs. usually)	129,270 European ancestry cases, 108,357 European ancestry controls	17,140 European ancestry cases, 61,850 European ancestry controls	2p14	MEIS1	MEIS1			ENSG00000143995			rs113851554-T	rs113851554	0	113851554	intron_variant	0	0.057694	1e-43	43		1.14	[1.12-1.17]	Affymetrix [14661600] (imputed)	N
2	rs113851554	2	66750564	rs113851554	2019-04-12	30696823	Jones SE	2019-01-29	Nat Commun	www.ncbi.nlm.nih.gov/pubmed/30696823	Genome-wide association analyses of chronotype in 697,828 individuals provides insights into circadian rhythms.	Morning person	252,287 European ancestry cases, 150,908 European ancestry controls	120,478 European ancestry cases, 127,622 European ancestry controls	2p14	MEIS1	MEIS1			ENSG00000143995			rs113851554-G	rs113851554	0	113851554	intron_variant	0	0.9433	2e-13	12.699		1.05664		Affymetrix [11880941] (imputed)	N
2	rs113851554	2	66750564	rs113851554	2019-04-15	30696823	Jones SE	2019-01-29	Nat Commun	www.ncbi.nlm.nih.gov/pubmed/30696823	Genome-wide association analyses of chronotype in 697,828 individuals provides insights into circadian rhythms.	Chronotype	449,734 European ancestry individuals	248,098 European ancestry individuals	2p14	MEIS1	MEIS1			ENSG00000143995			rs113851554-G	rs113851554	0	113851554	intron_variant	0	0.9433	2e-13	12.699		1.05548		Affymetrix [11880941] (imputed)	N
3	rs62264767	3	117635198	rs716936	2019-03-18	30643258	Karlsson Linner R	2019-01-14	Nat Genet	www.ncbi.nlm.nih.gov/pubmed/30643258	Genome-wide association analyses of risk tolerance and risky behaviors in over 1 million individuals identify hundreds of loci and shared genetic influences.	Number of sexual partners	370,711 European ancestry individuals	NA	3q13.32	IGSF11	AC092691.1			ENSG00000239268			rs716936-T	rs716936	0	716936	intron_variant	0	0.1865	8e-09	8.09691		0.0175443	[0.012-0.023] unit decrease	Affymetrix [11515109] (imputed)	N
3	rs62264767	3	117702270	rs705219	2019-02-08	30595370	Kichaev G	2018-12-27	Am J Hum Genet	www.ncbi.nlm.nih.gov/pubmed/30595370	Leveraging Polygenic Functional Enrichment to Improve GWAS Power.	Smoking status	approximately 458,000 European ancestry individuals	NA	3q13.32		AC092691.1			ENSG00000239268			rs705219-?	rs705219	0	705219	intron_variant	0	NR	5e-14	13.301				NR [~ 8900000] (imputed)	N
3	rs62264767	3	117719538	rs1499972	2016-07-23	26198764	Goes FS	2015-07-21	Am J Med Genet B Neuropsychiatr Genet	www.ncbi.nlm.nih.gov/pubmed/26198764	Genome-wide association study of schizophrenia in Ashkenazi Jews.	Schizophrenia	592 Ashkenazi Jewish ancestry cases, 505 Ashkenazi Jewish ancestry controls, 36,989 cases, 113,075 controls	NA	3q13.32	NR	AC092691.1 - AC068633.1	ENSG00000239268	ENSG00000243276		3099	4128	rs1499972-C	rs1499972	0	1499972	intergenic_variant	1	NR	3e-06	5.52288		1.08696	[NR]	Illumina [7158791] (imputed)	N
3	rs62264767	3	117778176	rs1353910	2019-03-28	30643251	Liu M	2019-01-14	Nat Genet	www.ncbi.nlm.nih.gov/pubmed/30643251	Association studies of up to 1.2 million individuals yield new insights into the genetic etiology of tobacco and alcohol use.	Age of smoking initiation (MTAG)	up to 931,815 European ancestry individuals	NA	3q13.32	NR	AC068633.1			ENSG00000243276			rs1353910-T	rs1353910	0	1353910	intron_variant	0	0.847	2e-09	8.69897		0.0121597	[0.0082-0.0161] unit decrease	NR [9732723] (imputed)	N
3	rs62264767	3	117778176	rs1353910	2019-03-28	30643251	Liu M	2019-01-14	Nat Genet	www.ncbi.nlm.nih.gov/pubmed/30643251	Association studies of up to 1.2 million individuals yield new insights into the genetic etiology of tobacco and alcohol use.	Smoking initiation (ever regular vs never regular) (MTAG)	up to 1,359,002 European ancestry individuals	NA	3q13.32	NR	AC068633.1			ENSG00000243276			rs1353910-T	rs1353910	0	1353910	intron_variant	0	0.85	2e-17	16.699		0.0128625	[0.0099-0.0158] unit increase	NR [9732723] (imputed)	N
3	rs62264767	3	117815843	rs1909590	2019-03-18	30643258	Karlsson Linner R	2019-01-14	Nat Genet	www.ncbi.nlm.nih.gov/pubmed/30643258	Genome-wide association analyses of risk tolerance and risky behaviors in over 1 million individuals identify hundreds of loci and shared genetic influences.	Smoking status (ever vs never smokers)	518,633 European ancestry individuals	NA	3q13.32	IGSF11	AC068633.1			ENSG00000243276			rs1909590-A	rs1909590	0	1909590	intron_variant	0	0.1481	4e-16	15.3979		0.0248525	[0.019-0.031] unit decrease	Affymetrix [11514654] (imputed)	N
3	rs62264767	3	117822149	rs6438436	2019-03-28	30643251	Liu M	2019-01-14	Nat Genet	www.ncbi.nlm.nih.gov/pubmed/30643251	Association studies of up to 1.2 million individuals yield new insights into the genetic etiology of tobacco and alcohol use.	Smoking initiation (ever regular vs never regular)	up to 1,232,091 European ancestry individuals	NA	3q13.32	NR	AC068633.1			ENSG00000243276			rs6438436-T	rs6438436	0	6438436	intron_variant	0	0.816	5e-14	13.301		0.024737	[0.018-0.031] unit increase	NR [~ 10000000] (imputed)	N
4	rs12658032	5	103766154	rs2028526	2018-07-19	29662059	Howard DM	2018-04-16	Nat Commun	www.ncbi.nlm.nih.gov/pubmed/29662059	Genome-wide association study of depression phenotypes in UK Biobank identifies variants in excitatory synaptic pathways.	Depression (broad)	113,769 British ancestry cases, 208,811 British ancestry controls	NA	5q21.2	NR	AC099520.1			ENSG00000251574			rs2028526-C	rs2028526	0	2028526	intron_variant	0	0.349	5e-07	6.30103		0.0062	[0.0038-0.0086] unit increase	NR [7666894] (imputed)	N
4	rs325500	5	103886213	rs6869862	2019-03-18	30643256	Baselmans BML	2019-01-14	Nat Genet	www.ncbi.nlm.nih.gov/pubmed/30643256	Multivariate genome-wide analyses of the well-being spectrum.	Depressive symptoms	1,067,913 European ancestry individuals	228,033 European ancestry individuals	5q21.2	NR	AC099520.1			ENSG00000251574			rs6869862-G	rs6869862	0	6869862	intron_variant	0	0.48221	4e-12	11.3979		0.00857653	[0.0061-0.011] unit increase	NR [NR]	N
4	rs12658032	5	103889998	rs1592757	2019-03-25	30804566	Lane JM	2019-02-25	Nat Genet	www.ncbi.nlm.nih.gov/pubmed/30804566	Biological and clinical insights from genetics of insomnia symptoms.	Insomnia symptoms (never/rarely vs. usually)	129,270 European ancestry cases, 108,357 European ancestry controls	17,140 European ancestry cases, 61,850 European ancestry controls	5q21.2	NUDT12/RAB9P1	AC099520.1			ENSG00000251574			rs1592757-C	rs1592757	0	1592757	intron_variant	0	0.356945	2e-10	9.69897		1.02	[1.01-1.03]	Affymetrix [14661600] (imputed)	N
4	rs12658032	5	103889998	rs1592757	2019-04-09	30478444	Demontis D	2018-11-26	Nat Genet	www.ncbi.nlm.nih.gov/pubmed/30478444	Discovery of the first genome-wide significant risk loci for attention deficit/hyperactivity disorder.	Attention deficit hyperactivity disorder	19,099 European ancestry cases, 72 non-European ancestry cases, 1,012 Han Chinese ancestry cases, 34,194 European ancestry controls, 72 non-European ancestry controls, 925 Han Chinese ancestry controls	5,085 Icelandic ancestry cases, 5,857 cases, 131,122 Icelandic ancestry controls, 70,393 controls	5q21.2	NR	AC099520.1			ENSG00000251574			rs1592757-C	rs1592757	0	1592757	intron_variant	0	NR	1e-09	9		1.062	NR	Affymetrix, Illumina, Perlegen [8047421] (imputed)	N
4	rs12658032	5	103904226	rs12658032	2018-02-27	29292387	Turley P	2018-01-01	Nat Genet	www.ncbi.nlm.nih.gov/pubmed/29292387	Multi-trait analysis of genome-wide association summary statistics using MTAG.	Depressive symptoms	354,862 European ancestry individuals	NA	5q21.2	NR	AC099520.1			ENSG00000251574			rs12658032-A	rs12658032	0	12658032	intron_variant	0	0.3607	6e-09	8.22185		0.0144	[0.0095-0.0193] unit increase	Illumina [NR] (imputed)	N
4	rs325500	5	103914543	rs13177365	2018-02-27	29292387	Turley P	2018-01-01	Nat Genet	www.ncbi.nlm.nih.gov/pubmed/29292387	Multi-trait analysis of genome-wide association summary statistics using MTAG.	Depressive symptoms (MTAG)	354,862 European ancestry individuals	NA	5q21.2	NR	AC099520.1			ENSG00000251574			rs13177365-G	rs13177365	0	13177365	intron_variant	0	0.4971	7e-12	11.1549		0.0146	[0.01-0.019] unit increase	Illumina [NR] (imputed)	N
4	rs325500	5	103931707	rs2431112	2018-07-09	29691431	Tikkanen E	2018-04-24	Sci Rep	www.ncbi.nlm.nih.gov/pubmed/29691431	Biological Insights Into Muscular Strength: Genetic Findings in the UK Biobank.	Hand grip strength	223,215 British ancestry individuals	111,610 British ancestry individuals	5q21.2	RP11-6N13.1	AC099520.1			ENSG00000251574			rs2431112-A	rs2431112	0	2431112	intron_variant	0	0.44	2e-13	12.699		0.002	[0.0014-0.0026] unit decrease	Affymetrix [15275733] (imputed)	N
4	rs325500	5	103931707	rs2431112	2018-07-09	29691431	Tikkanen E	2018-04-24	Sci Rep	www.ncbi.nlm.nih.gov/pubmed/29691431	Biological Insights Into Muscular Strength: Genetic Findings in the UK Biobank.	Hand grip strength	334,825 British ancestry individuals	NA	5q21.2	NUDT12	AC099520.1			ENSG00000251574			rs2431112-A	rs2431112	0	2431112	intron_variant	0	0.4407	2e-15	14.699		0.002	[0.0014-0.0026] unit decrease	Affymetrix [15275733] (imputed)	N
4	rs325500	5	103939674	rs12187898	2018-02-27	29292387	Turley P	2018-01-01	Nat Genet	www.ncbi.nlm.nih.gov/pubmed/29292387	Multi-trait analysis of genome-wide association summary statistics using MTAG.	Subjective well-being (MTAG)	388,538 European ancestry individuals	NA	5q21.2	NR	AC099520.1			ENSG00000251574			rs12187898-C	rs12187898	0	12187898	intron_variant	0	0.4809	2e-12	11.699		0.0129	[0.0094-0.0164] unit decrease	Illumina [NR] (imputed)	N
4	rs325500	5	103944020	rs254024	2019-03-18	30643258	Karlsson Linner R	2019-01-14	Nat Genet	www.ncbi.nlm.nih.gov/pubmed/30643258	Genome-wide association analyses of risk tolerance and risky behaviors in over 1 million individuals identify hundreds of loci and shared genetic influences.	Risk-taking tendency (4-domain principal component model)	315,894 European ancestry individuals	NA	5q21.2	NUDT12	AC099520.1			ENSG00000251574			rs254024-T	rs254024	0	254024	intron_variant	0	0.4364	1e-11	11		0.0175474	[0.012-0.023] unit increase	Affymetrix [~ 11515000] (imputed)	N
4	rs325500	5	103947205	rs2447828	2019-02-06	30595370	Kichaev G	2018-12-27	Am J Hum Genet	www.ncbi.nlm.nih.gov/pubmed/30595370	Leveraging Polygenic Functional Enrichment to Improve GWAS Power.	Body mass index	approximately 458,000 European ancestry individuals	NA	5q21.2		AC099520.1			ENSG00000251574			rs2447828-?	rs2447828	0	2447828	intron_variant	0	NR	5e-10	9.30103				NR [~ 8900000] (imputed)	N
4	rs12658032	5	103956516	rs171697	2018-02-27	29292387	Turley P	2018-01-01	Nat Genet	www.ncbi.nlm.nih.gov/pubmed/29292387	Multi-trait analysis of genome-wide association summary statistics using MTAG.	Neuroticism (MTAG)	168,105 European ancestry individuals	NA	5q21.2	NR	AC099520.1			ENSG00000251574			rs171697-C	rs171697	0	171697	intron_variant	0	0.6686	2e-09	8.69897		0.018	[0.012-0.024] unit decrease	Illumina [NR] (imputed)	N
4	rs12658032	5	103956516	rs171697	2018-10-19	30038396	Lee JJ	2018-07-23	Nat Genet	www.ncbi.nlm.nih.gov/pubmed/30038396	Gene discovery and polygenic prediction from a genome-wide association study of educational attainment in 1.1 million individuals.	Educational attainment (years of education)	up to 1,131,881 European ancestry individuals	NA	5q21.2		AC099520.1			ENSG00000251574			rs171697-C	rs171697	0	171697	intron_variant	0	0.6712	5e-19	18.301		0.0133	[0.01-0.016] unit increase	Affymetrix, Illumina [10000000] (imputed)	N
4	rs12658032	5	103956516	rs171697	2018-11-12	30038396	Lee JJ	2018-07-23	Nat Genet	www.ncbi.nlm.nih.gov/pubmed/30038396	Gene discovery and polygenic prediction from a genome-wide association study of educational attainment in 1.1 million individuals.	Educational attainment (MTAG)	1,311,438 European ancestry individuals	NA	5q21.2	Intergenic	AC099520.1			ENSG00000251574			rs171697-C	rs171697	0	171697	intron_variant	0	0.6712	1e-22	22	(MTAG)	0.0137	[0.011-0.016] unit increase	Affymetrix, Illumina [7100000] (imputed)	N
4	rs12658032	5	103956516	rs171697	2018-11-12	30038396	Lee JJ	2018-07-23	Nat Genet	www.ncbi.nlm.nih.gov/pubmed/30038396	Gene discovery and polygenic prediction from a genome-wide association study of educational attainment in 1.1 million individuals.	Highest math class taken	430,445 European ancestry individuals	NA	5q21.2	Intergenic	AC099520.1			ENSG00000251574			rs171697-C	rs171697	0	171697	intron_variant	0	0.6666	5e-14	13.301		0.0181	[0.013-0.023] unit increase	Affymetrix, Illumina [10000000] (imputed)	N
4	rs12658032	5	103956516	rs171697	2018-11-12	30038396	Lee JJ	2018-07-23	Nat Genet	www.ncbi.nlm.nih.gov/pubmed/30038396	Gene discovery and polygenic prediction from a genome-wide association study of educational attainment in 1.1 million individuals.	Highest math class taken (MTAG)	811,539 European ancestry individuals	NA	5q21.2	Intergenic	AC099520.1			ENSG00000251574			rs171697-C	rs171697	0	171697	intron_variant	0	0.6666	1e-21	21	(MTAG)	0.0168	[0.013-0.02] unit increase	Affymetrix, Illumina [7100000] (imputed)	N
4	rs12658032	5	103956516	rs171697	2019-03-18	30643256	Baselmans BML	2019-01-14	Nat Genet	www.ncbi.nlm.nih.gov/pubmed/30643256	Multivariate genome-wide analyses of the well-being spectrum.	Well-being spectrum (multivariate analysis)	2,083,151 European ancestry individuals	287,239 European ancestry individuals	5q21.2	NR	AC099520.1			ENSG00000251574			rs171697-G	rs171697	0	171697	intron_variant	0	0.335881	1e-15	15		0.00777797	[0.0059-0.0097] unit increase	NR [NR]	N
4	rs12658032	5	103964585	rs77960	2018-11-12	30038396	Lee JJ	2018-07-23	Nat Genet	www.ncbi.nlm.nih.gov/pubmed/30038396	Gene discovery and polygenic prediction from a genome-wide association study of educational attainment in 1.1 million individuals.	Self-reported math ability (MTAG)	670,471 European ancestry individuals	NA	5q21.2	Intergenic	AC099520.1			ENSG00000251574			rs77960-A	rs77960	0	77960	intron_variant	0	0.333	2e-11	10.699	(MTAG)	0.0128	[0.0091-0.0165] unit decrease	Affymetrix, Illumina [7100000] (imputed)	N
4	rs12658032	5	103964585	rs77960	2019-04-15	30696823	Jones SE	2019-01-29	Nat Commun	www.ncbi.nlm.nih.gov/pubmed/30696823	Genome-wide association analyses of chronotype in 697,828 individuals provides insights into circadian rhythms.	Chronotype	449,734 European ancestry individuals	248,098 European ancestry individuals	5q21.2	intergenic	AC099520.1			ENSG00000251574			rs77960-A	rs77960	0	77960	intron_variant	0	0.3304	8e-11	10.0969		1.02235		Affymetrix [11880941] (imputed)	N
4	rs12658032	5	103972357	rs30266	2019-01-21	29970889	Day FR	2018-07-03	Nat Commun	www.ncbi.nlm.nih.gov/pubmed/29970889	Elucidating the genetic basis of social interaction and isolation.	Loneliness	80,134 European ancestry cases, 364,890 European ancestry controls	NA	5q21.2	RAB9BP1	AC099520.1			ENSG00000251574			rs30266-G	rs30266	0	30266	intron_variant	0	0.672	8e-09	8.09691		0.005	[0.0032-0.0068] unit decrease	NR [NR] (imputed)	N
4	rs12658032	5	103972357	rs30266	2019-01-21	29970889	Day FR	2018-07-03	Nat Commun	www.ncbi.nlm.nih.gov/pubmed/29970889	Elucidating the genetic basis of social interaction and isolation.	Loneliness (MTAG)	487,647 European ancestry individuals	NA	5q21.2	NR	AC099520.1			ENSG00000251574			rs30266-G	rs30266	0	30266	intron_variant	0	0.671476	2e-08	7.69897		0.0122519	[0.008-0.0165] unit decrease	NR [NR] (imputed)	N
4	rs12658032	5	103972357	rs30266	2019-03-19	30718901	Howard DM	2019-02-04	Nat Neurosci	www.ncbi.nlm.nih.gov/pubmed/30718901	Genome-wide meta-analysis of depression identifies 102 independent variants and highlights the importance of the prefrontal brain regions.	Depression	118,811 European ancestry cases, 327,427 European ancestry controls, 127,552 cases, 233,763 controls	414,055 European ancestry cases, 892,299 European ancestry controls	5q21.2	NR	AC099520.1			ENSG00000251574			rs30266-A	rs30266	0	30266	intron_variant	0	0.3296	2e-45	44.699		1.033	[1.028-1.037]	NR [8098588] (imputed)	N
4	rs325500	5	103995368	rs325485	2019-04-10	30804558	Grove J	2019-02-25	Nat Genet	www.ncbi.nlm.nih.gov/pubmed/30804558	Identification of common genetic risk variants for autism spectrum disorder.	Autism spectrum disorder	18,381 European ancestry cases, 27,969 European ancestry controls	2,119 European ancestry cases, 142,379 European ancestry controls	5q21.2	Intergenic	AC099520.1			ENSG00000251574			rs325485-A	rs325485	0	325485	intron_variant	0	0.378	2e-06	5.69897		1.066	[NR]	Illumina [9112387] (imputed)	N
4	rs325500	5	104002346	rs200312312	2017-07-19	28494655	Duncan L	2017-05-12	Am J Psychiatry	www.ncbi.nlm.nih.gov/pubmed/28494655	Significant Locus and Metabolic Genetic Correlations Revealed in Genome-Wide Association Study of Anorexia Nervosa.	Anorexia nervosa	3,495 European ancestry cases, 10,982 European ancestry controls	NA	5q21.2	NR	AC099520.1			ENSG00000251574			rs200312312-T	rs200312312	0	200312312	intron_variant	0	0.677	7e-08	7.1549		1.2	[1.14-1.26]	Illumina [10641224] (imputed)	N
4	rs325500	5	104007433	rs325501	2019-03-18	30643256	Baselmans BML	2019-01-14	Nat Genet	www.ncbi.nlm.nih.gov/pubmed/30643256	Multivariate genome-wide analyses of the well-being spectrum.	Life satisfaction	80,852 European ancestry individuals	NA	5q21.2	NR	AC099520.1			ENSG00000251574			rs325501-C	rs325501	0	325501	intron_variant	0	0.578692	9e-09	8.04576		0.00845252	[0.0056-0.0113] unit decrease	NR [NR]	N
4	rs325500	5	104007433	rs325501	2019-03-18	30643256	Baselmans BML	2019-01-14	Nat Genet	www.ncbi.nlm.nih.gov/pubmed/30643256	Multivariate genome-wide analyses of the well-being spectrum.	Positive affect	410,603 European ancestry individuals	NA	5q21.2	NR	AC099520.1			ENSG00000251574			rs325501-C	rs325501	0	325501	intron_variant	0	0.578692	2e-09	8.69897		0.00767869	[0.0052-0.0102] unit decrease	NR [NR]	N
4	rs325500	5	104012303	rs325506	2019-04-10	30804558	Grove J	2019-02-25	Nat Genet	www.ncbi.nlm.nih.gov/pubmed/30804558	Identification of common genetic risk variants for autism spectrum disorder.	Autism and major depressive disorder (MTAG)	18,381 European ancestry autism cases, 27,969 European ancestry controls, 111,902 major depression cases, 312,113 controls	NA	5q21.2		AC099520.1			ENSG00000251574			rs325506-C	rs325506	0	325506	intron_variant	0	0.423	3e-11	10.5229		0.057	[0.039-0.075] unit increase	Illumina [NR] (imputed)	N
4	rs12658032	5	104037760	rs12055234	2019-02-08	30595370	Kichaev G	2018-12-27	Am J Hum Genet	www.ncbi.nlm.nih.gov/pubmed/30595370	Leveraging Polygenic Functional Enrichment to Improve GWAS Power.	Morning person	approximately 410,000 European ancestry individuals	NA	5q21.2		AC099520.1			ENSG00000251574			rs12055234-?	rs12055234	0	12055234	intron_variant	0	NR	1e-08	8				NR [~ 8900000] (imputed)	N
4	rs12658032	5	104069917	rs161645	2013-04-09	23290196	Hek K	2013-01-02	Biol Psychiatry	www.ncbi.nlm.nih.gov/pubmed/23290196	A genome-wide association study of depressive symptoms.	Depression (quantitative trait)	up to 34,549 European ancestry individuals	up to 16,709 European ancestry individuals	5q21.2	NUDT12	AC099520.1			ENSG00000251574			rs161645-A	rs161645	0	161645	intron_variant	0	0.34	8e-08	7.09691				Affymetrix, Illumina [2391896] (imputed)	N
4	rs12658032	5	104075130	rs6421926	2019-03-18	30643256	Baselmans BML	2019-01-14	Nat Genet	www.ncbi.nlm.nih.gov/pubmed/30643256	Multivariate genome-wide analyses of the well-being spectrum.	Neuroticism	523,783 European ancestry individuals	59,206 European ancestry individuals	5q21.2	NR	AC099520.1			ENSG00000251574			rs6421926-C	rs6421926	0	6421926	intron_variant	0	0.667427	2e-10	9.69897		0.0110195	[0.0076-0.0144] unit decrease	NR [NR]	N
4	rs12658032	5	104082179	rs323509	2018-07-19	29662059	Howard DM	2018-04-16	Nat Commun	www.ncbi.nlm.nih.gov/pubmed/29662059	Genome-wide association study of depression phenotypes in UK Biobank identifies variants in excitatory synaptic pathways.	Depression (broad)	113,769 British ancestry cases, 208,811 British ancestry controls	NA	5q21.2	NR	AC099520.1			ENSG00000251574			rs323509-C	rs323509	0	323509	intron_variant	0	0.6771	3e-09	8.52288		0.0074	[0.0049-0.0099] unit decrease	NR [7666894] (imputed)	N
5	rs6938026	6	43160375	rs113113059	2019-04-12	30846698	Dashti HS	2019-03-07	Nat Commun	www.ncbi.nlm.nih.gov/pubmed/30846698	Genome-wide association study identifies genetic loci for self-reported habitual sleep duration supported by accelerometer-derived estimates.	Sleep duration	446,118 European ancestry individuals	47,180 adults, 10,554 children or adolescents	6p21.1	NR	CUL9			ENSG00000112659			rs113113059-T	rs113113059	0	113113059	intron_variant	0	NR	8e-08	7.09691		0.828	unit increase	Affymetrix [14661600] (imputed)	N
6	rs370771	6	105348544	rs2153127	2015-04-23	25231870	Perry JR	2014-07-23	Nature	www.ncbi.nlm.nih.gov/pubmed/25231870	Parent-of-origin-specific allelic associations among 106 genomic loci for age at menarche.	Menarche (age at onset)	Up to 182,413 European ancestry females	NA	6q16.3	LIN28B	LIN28B-AS1			ENSG00000203809			rs2153127-T	rs2153127	0	2153127	intron_variant	0	0.52	6e-59	58.2218		0.08	[0.07-0.09] unit increase	Affymetrix, Illumina [2441815] (imputed)	N
6	rs370771	6	105364421	rs11156429	2013-05-31	23449627	Cousminer DL	2013-02-27	Hum Mol Genet	www.ncbi.nlm.nih.gov/pubmed/23449627	Genome-wide association and longitudinal analyses reveal genetic loci linking pubertal height growth, pubertal timing and childhood adiposity.	Pubertal anthropometrics	up to 5,043 European ancestry males, up to 5,756 European ancestry females	NA	6q16.3	LIN28B	LIN28B-AS1			ENSG00000203809			rs11156429-G	rs11156429	0	11156429	intron_variant	0	0.55	2e-07	6.69897	(Late pubertal growth, females)	0.11	[0.071-0.149] unit decrease	Affymetrix, Illumina [~ 2500000] (imputed)	N
6	rs370771	6	105364421	rs11156429	2017-08-18	28448500	Graff M	2017-04-27	PLoS Genet	www.ncbi.nlm.nih.gov/pubmed/28448500	Genome-wide physical activity interactions in adiposity - A meta-analysis of 200,452 adults.	Waist circumference adjusted for BMI (joint analysis main effects and physical activity interaction)	2,518 African American women, 85,730 European ancestry women, 1,773 Filipino ancestry women, 1,030 Indian ancestry women, 1,457 African American men, 54,792 European ancestry men, 7,648 Indian ancestry men, 5,527 European ancestry individuals	6,244 African American women, 17,531 European ancestry women, 329 African American men, 19,956 European ancestry men	6q16.3	HACE1	LIN28B-AS1			ENSG00000203809			rs11156429-?	rs11156429	0	11156429	intron_variant	0	0.4566	3e-15	14.5229	(EA)			Affymetrix, Illumina, Perlegen [~ 2500000] (imputed)	N
6	rs370771	6	105364421	rs11156429	2017-08-18	28448500	Graff M	2017-04-27	PLoS Genet	www.ncbi.nlm.nih.gov/pubmed/28448500	Genome-wide physical activity interactions in adiposity - A meta-analysis of 200,452 adults.	Waist circumference adjusted for BMI (joint analysis main effects and physical activity interaction)	2,518 African American women, 85,730 European ancestry women, 1,773 Filipino ancestry women, 1,030 Indian ancestry women, 1,457 African American men, 54,792 European ancestry men, 7,648 Indian ancestry men, 5,527 European ancestry individuals	6,244 African American women, 17,531 European ancestry women, 329 African American men, 19,956 European ancestry men	6q16.3	HACE1	LIN28B-AS1			ENSG00000203809			rs11156429-?	rs11156429	0	11156429	intron_variant	0	0.4566	9e-07	6.04576	(EA, women)			Affymetrix, Illumina, Perlegen [~ 2500000] (imputed)	N
6	rs370771	6	105364421	rs11156429	2017-08-18	28448500	Graff M	2017-04-27	PLoS Genet	www.ncbi.nlm.nih.gov/pubmed/28448500	Genome-wide physical activity interactions in adiposity - A meta-analysis of 200,452 adults.	Waist circumference adjusted for BMI in active individuals	1,957 African American women, 1,773 Filipino ancestry women, 305 Indian ancestry women, 67,139 European ancestry women, 1,206 African American men, 2,029 Indian ancestry men, 43,100 European ancestry men, at least 4,819 European ancestry individuals	4,807 African American women, 12,347 European ancestry women, 265 African American men, 14,540 European ancestry men	6q16.3	HACE1	LIN28B-AS1			ENSG00000203809			rs11156429-T	rs11156429	0	11156429	intron_variant	0	0.4566	1e-10	10	(EA)	0.0275	[0.019-0.036] cm increase	Affymetrix, Illumina, Perlegen [~ 2500000] (imputed)	N
6	rs370771	6	105364421	rs11156429	2017-08-18	28448500	Graff M	2017-04-27	PLoS Genet	www.ncbi.nlm.nih.gov/pubmed/28448500	Genome-wide physical activity interactions in adiposity - A meta-analysis of 200,452 adults.	Waist circumference adjusted for BMI in inactive individuals	561 African American women, 352 Filipino ancestry women, 725 Indian ancestry women, 19,288 European ancestry women, 251 African American men, 4,654 Indian ancestry men, 11,681 European ancestry men, 959 European ancestry individuals	1,437 African American women, 5,184 European ancestry women, 64 African American men, 5,416 European ancestry men	6q16.3	HACE1	LIN28B-AS1			ENSG00000203809			rs11156429-T	rs11156429	0	11156429	intron_variant	0	0.4571	4e-07	6.39794	(EA)	0.0387	[0.024-0.054] cm increase	Affymetrix, Illumina, Perlegen [~ 2500000] (imputed)	N
6	rs370771	6	105364421	rs11156429	2017-08-18	28448500	Graff M	2017-04-27	PLoS Genet	www.ncbi.nlm.nih.gov/pubmed/28448500	Genome-wide physical activity interactions in adiposity - A meta-analysis of 200,452 adults.	Waist circumference adjusted for body mass index	2,518 African American women, 85,730 European ancestry women, 1,773 Filipino ancestry women, 1,030 Indian ancestry women, 1,457 African American men, 54,792 European ancestry men, 7,648 Indian ancestry men, 5,527 European ancestry individuals	6,244 African American women, 17,531 European ancestry women, 329 African American men, 19,956 European ancestry men	6q16.3	HACE1	LIN28B-AS1			ENSG00000203809			rs11156429-T	rs11156429	0	11156429	intron_variant	0	0.4566	2e-15	14.699	(EA)	0.0297	[0.022-0.037] cm increase	Affymetrix, Illumina, Perlegen [~ 2500000] (imputed)	N
6	rs370771	6	105364421	rs11156429	2017-08-18	28448500	Graff M	2017-04-27	PLoS Genet	www.ncbi.nlm.nih.gov/pubmed/28448500	Genome-wide physical activity interactions in adiposity - A meta-analysis of 200,452 adults.	Waist circumference adjusted for body mass index	2,518 African American women, 85,730 European ancestry women, 1,773 Filipino ancestry women, 1,030 Indian ancestry women, 1,457 African American men, 54,792 European ancestry men, 7,648 Indian ancestry men, 5,527 European ancestry individuals	6,244 African American women, 17,531 European ancestry women, 329 African American men, 19,956 European ancestry men	6q16.3	HACE1	LIN28B-AS1			ENSG00000203809			rs11156429-T	rs11156429	0	11156429	intron_variant	0	0.4566	2e-06	5.69897	(EA, women)	0.0232	[0.014-0.033] cm increase	Affymetrix, Illumina, Perlegen [~ 2500000] (imputed)	N
6	rs370771	6	105365891	rs1933802	2019-03-19	30718901	Howard DM	2019-02-04	Nat Neurosci	www.ncbi.nlm.nih.gov/pubmed/30718901	Genome-wide meta-analysis of depression identifies 102 independent variants and highlights the importance of the prefrontal brain regions.	Depression	118,811 European ancestry cases, 327,427 European ancestry controls, 127,552 cases, 233,763 controls	414,055 European ancestry cases, 892,299 European ancestry controls	6q16.3	NR	LIN28B-AS1			ENSG00000203809			rs1933802-G	rs1933802	0	1933802	intron_variant	0	0.5464	1e-19	19		1.02041	[1.02-1.02]	NR [8098588] (imputed)	N
6	rs370771	6	105389104	rs12528131	2019-01-22	29500382	Nagel M	2018-03-02	Nat Commun	www.ncbi.nlm.nih.gov/pubmed/29500382	Item-level analyses reveal genetic heterogeneity in neuroticism.	Feeling guilty	373,380 European ancestry individuals	NA	6q16.3	HACE1	LIN28B, LIN28B-AS1			ENSG00000187772, ENSG00000203809			rs12528131-A	rs12528131	0	12528131	non_coding_transcript_exon_variant	0	0.4826	1e-10	10		6.42	z score decrease	NR [10847151] (imputed)	N
6	rs370771	6	105389953	rs1475120	2018-08-03	27479909	Hyde CL	2016-08-01	Nat Genet	www.ncbi.nlm.nih.gov/pubmed/27479909	Identification of 15 genetic loci associated with risk of major depression in individuals of European descent.	Major depressive disorder	84,847 European ancestry cases, 241,266 European ancestry controls	45,773 European ancestry cases, 106,354 European ancestry controls	6q16.3	HACE1, LIN28B	LIN28B			ENSG00000187772			rs1475120-G	rs1475120	0	1475120	intron_variant	0	0.452458	4e-09	8.39794		0.0292	[0.017-0.041] unit decrease	Illumina [1220000] (imputed)	N
6	rs370771	6	105389953	rs1475120	2019-01-28	30598549	Morris JA	2018-12-31	Nat Genet	www.ncbi.nlm.nih.gov/pubmed/30598549	An atlas of genetic influences on osteoporosis in humans and mice.	Heel bone mineral density	426,824 British ancestry individuals	NA	6q16.3	LIN28B-AS1	LIN28B			ENSG00000187772			rs1475120-G	rs1475120	0	1475120	intron_variant	0	0.452766	3e-13	12.5229		0.0133593	[0.0098-0.017] unit decrease	NR [13737936] (imputed)	N
6	rs370771	6	105394621	rs314262	2019-03-18	30643256	Baselmans BML	2019-01-14	Nat Genet	www.ncbi.nlm.nih.gov/pubmed/30643256	Multivariate genome-wide analyses of the well-being spectrum.	Depressive symptoms	1,067,913 European ancestry individuals	228,033 European ancestry individuals	6q16.3	NR	LIN28B			ENSG00000187772			rs314262-A	rs314262	0	314262	intron_variant	0	0.540534	4e-08	7.39794		0.00516376	[0.0033-0.007] unit increase	NR [NR]	N
6	rs370771	6	105394621	rs314262	2019-03-18	30643256	Baselmans BML	2019-01-14	Nat Genet	www.ncbi.nlm.nih.gov/pubmed/30643256	Multivariate genome-wide analyses of the well-being spectrum.	Neuroticism	523,783 European ancestry individuals	59,206 European ancestry individuals	6q16.3	NR	LIN28B			ENSG00000187772			rs314262-A	rs314262	0	314262	intron_variant	0	0.540534	4e-08	7.39794		0.00806815	[0.0052-0.011] unit increase	NR [NR]	N
6	rs370771	6	105394621	rs314262	2019-03-18	30643256	Baselmans BML	2019-01-14	Nat Genet	www.ncbi.nlm.nih.gov/pubmed/30643256	Multivariate genome-wide analyses of the well-being spectrum.	Well-being spectrum (multivariate analysis)	2,083,151 European ancestry individuals	287,239 European ancestry individuals	6q16.3	NR	LIN28B			ENSG00000187772			rs314262-A	rs314262	0	314262	intron_variant	0	0.540534	4e-08	7.39794		0.00505481	[0.0032-0.0069] unit increase	NR [NR]	N
6	rs370771	6	105398086	rs370771	2019-02-08	30595370	Kichaev G	2018-12-27	Am J Hum Genet	www.ncbi.nlm.nih.gov/pubmed/30595370	Leveraging Polygenic Functional Enrichment to Improve GWAS Power.	Lung function (FVC)	approximately 372,000 European ancestry individuals	NA	6q16.3		LIN28B			ENSG00000187772			rs370771-?	rs370771	0	370771	intron_variant	0	NR	3e-17	16.5229				NR [~ 8900000] (imputed)	N
6	rs370771	6	105400837	rs314280	2009-06-01	19448622	Sulem P	2009-05-15	Nat Genet	www.ncbi.nlm.nih.gov/pubmed/19448622	Genome-wide association study identifies sequence variants on 6q21 associated with age at menarche.	Menarche (age at onset)	15,297 European ancestry female individuals	10,040 European ancestry female individuals	6q16.3	BVES, LIN28B, POPDC3, HACE1, E3 ubiquitin protein ligase 1	LIN28B			ENSG00000187772			rs314280-T	rs314280	0	314280	intron_variant	0	0.48	2e-14	13.699		1.2	[0.9-1.5] months increase	Illumina [304226]	N
6	rs370771	6	105400837	rs314280	2019-03-25	30804566	Lane JM	2019-02-25	Nat Genet	www.ncbi.nlm.nih.gov/pubmed/30804566	Biological and clinical insights from genetics of insomnia symptoms.	Insomnia symptoms (never/rarely vs. usually)	129,270 European ancestry cases, 108,357 European ancestry controls	17,140 European ancestry cases, 61,850 European ancestry controls	6q16.3	RP3-439I14.1	LIN28B			ENSG00000187772			rs314280-G	rs314280	0	314280	intron_variant	0	0.54824	1e-09	9		1.01	[1.00-1.03]	Affymetrix [14661600] (imputed)	N
6	rs370771	6	105443189	rs364663	2013-09-21	23667675	Tanikawa C	2013-05-07	PLoS One	www.ncbi.nlm.nih.gov/pubmed/23667675	Genome wide association study of age at menarche in the Japanese population.	Menarche (age at onset)	15,495 Japanese ancestry females	NA	6q16.3	LIN28B	LIN28B			ENSG00000187772			rs364663-A	rs364663	0	364663	intron_variant	0	0.72	5e-07	6.30103		0.089	[0.054-0.124] year decrease	Illumina [2310762] (imputed)	N
6	rs370771	6	105453417	rs314261	2018-10-18	30048462	Kim SK	2018-07-26	PLoS One	www.ncbi.nlm.nih.gov/pubmed/30048462	Identification of 613 new loci associated with heel bone mineral density and a polygenic risk score for bone mineral density, osteoporosis and fracture.	Heel bone mineral density	394,929 European ancestry individuals	NA	6q21		LIN28B			ENSG00000187772			rs314261-?	rs314261	0	314261	intron_variant	0	NR	3e-10	9.52288		0.0133438	[0.0093-0.0174] unit decrease	Affymetrix [20259828] (imputed)	N
6	rs370771	6	105462004	rs314272	2016-07-23	26198764	Goes FS	2015-07-21	Am J Med Genet B Neuropsychiatr Genet	www.ncbi.nlm.nih.gov/pubmed/26198764	Genome-wide association study of schizophrenia in Ashkenazi Jews.	Schizophrenia	592 Ashkenazi Jewish ancestry cases, 505 Ashkenazi Jewish ancestry controls, 36,989 cases, 113,075 controls	NA	6q21	NR	LIN28B			ENSG00000187772			rs314272-G	rs314272	0	314272	intron_variant	0	NR	1e-06	6		1.05263	[NR]	Illumina [7158791] (imputed)	N
6	rs370771	6	105462004	rs314272	2019-02-21	30285260	Ikeda M	2018-10-03	Schizophr Bull	www.ncbi.nlm.nih.gov/pubmed/30285260	Genome-Wide Association Study Detected Novel Susceptibility Genes for Schizophrenia and Shared Trans-Populations/Diseases Genetic Effect.	Schizophrenia	14,023 East Asian ancestry cases, 33,640 European ancestry cases, 31,505 East Asian ancestry controls, 43,456 European ancestry controls	NA	6q21	LIN28B	LIN28B			ENSG00000187772			rs314272-G	rs314272	0	314272	intron_variant	0	NR	3e-07	6.52288	(EA)	1.05708	[1.04-1.08]	Illumina [6627481] (imputed)	N
6	rs370771	6	105466332	rs160593	2017-11-10	28991256	Li Z	2017-10-09	Nat Genet	www.ncbi.nlm.nih.gov/pubmed/28991256	Genome-wide association analysis identifies 30 new susceptibility loci for schizophrenia.	Schizophrenia	7,699 Chinese ancestry cases, 35,476 European ancestry cases, 18,327 Chinese ancestry controls, 46,839 European ancestry controls	4,384 Chinese ancestry cases, 5,770 Chinese ancestry controls	6q21	HACE1, LIN28B	LIN28B			ENSG00000187772			rs160593-G	rs160593	0	160593	intron_variant	0	NR	8e-09	8.09691		1.05597	[1.04-1.07]	Affymetrix, Illumina [up to 5107227] (imputed)	N
6	rs370771	6	105466332	rs160593	2019-02-21	30285260	Ikeda M	2018-10-03	Schizophr Bull	www.ncbi.nlm.nih.gov/pubmed/30285260	Genome-Wide Association Study Detected Novel Susceptibility Genes for Schizophrenia and Shared Trans-Populations/Diseases Genetic Effect.	Schizophrenia	14,023 East Asian ancestry cases, 33,640 European ancestry cases, 31,505 East Asian ancestry controls, 43,456 European ancestry controls	NA	6q21	LIN28B	LIN28B			ENSG00000187772			rs160593-G	rs160593	0	160593	intron_variant	0	NR	2e-09	8.69897		1.05932	[1.04-1.08]	Illumina [6627481] (imputed)	N
7	rs8180817	7	114021410	rs2396726	2018-12-05	30289880	Qi G	2018-10-05	PLoS Genet	www.ncbi.nlm.nih.gov/pubmed/30289880	Heritability informed power optimization (HIPO) leads to enhanced detection of genetic associations across multiple traits.	Social science traits (pleiotropy) (HIPO component 1)	up to 630,791 European ancestry individuals	NA	7q31.1	FOXP2	FOXP2			ENSG00000128573			rs2396726-?	rs2396726	0	2396726	intron_variant	0	NR	1e-08	8				NR [2100000]	N
7	rs8180817	7	114060663	rs10228350	2019-01-22	29500382	Nagel M	2018-03-02	Nat Commun	www.ncbi.nlm.nih.gov/pubmed/29500382	Item-level analyses reveal genetic heterogeneity in neuroticism.	Feeling tense	371,318 European ancestry individuals	NA	7q31.1	FOXP2	FOXP2			ENSG00000128573			rs10228350-A	rs10228350	0	10228350	intron_variant	0	0.412901	4e-09	8.39794		5.88	z score decrease	NR [10847151] (imputed)	N
7	rs8180817	7	114060663	rs10228350	2019-01-22	29500382	Nagel M	2018-03-02	Nat Commun	www.ncbi.nlm.nih.gov/pubmed/29500382	Item-level analyses reveal genetic heterogeneity in neuroticism.	Irritable mood	366,726 European ancestry individuals	NA	7q31.1	FOXP2	FOXP2			ENSG00000128573			rs10228350-A	rs10228350	0	10228350	intron_variant	0	0.412901	1e-10	10		6.46	z score decrease	NR [~ 10847151] (imputed)	N
7	rs8180817	7	114071035	rs1476535	2019-01-29	30610198	Soler Artigas M	2019-01-04	Mol Psychiatry	www.ncbi.nlm.nih.gov/pubmed/30610198	Attention-deficit/hyperactivity disorder and lifetime cannabis use: genetic overlap and causality.	Attention deficit hyperactivity disorder or cannabis use	18,345 European ancestry ADHD cases, 14,374 European ancestry cannabis use cases, 50,410 European ancestry controls	NA	7q31.1	FOXP2	FOXP2			ENSG00000128573			rs1476535-T	rs1476535	0	1476535	intron_variant	0	NR	6e-10	9.22185		1.07	[1.05-1.1]	NR [5009020] (imputed)	N
7	rs8180817	7	114076394	rs10280045	2019-03-25	30804566	Lane JM	2019-02-25	Nat Genet	www.ncbi.nlm.nih.gov/pubmed/30804566	Biological and clinical insights from genetics of insomnia symptoms.	Insomnia symptoms (never/rarely vs. sometimes/usually)	345,022 European ancestry cases, 108,357 European ancestry controls	17,140 European ancestry cases, 61,850 European ancestry controls	7q31.1	FOXP2	FOXP2			ENSG00000128573			rs10280045-G	rs10280045	0	10280045	intron_variant	0	0.573651	2e-06	5.69897		1.03	[1.02-1.04]	Affymetrix [14661600] (imputed)	N
7	rs8180817	7	114076394	rs10280045	2019-03-25	30804566	Lane JM	2019-02-25	Nat Genet	www.ncbi.nlm.nih.gov/pubmed/30804566	Biological and clinical insights from genetics of insomnia symptoms.	Insomnia symptoms (never/rarely vs. usually)	129,270 European ancestry cases, 108,357 European ancestry controls	17,140 European ancestry cases, 61,850 European ancestry controls	7q31.1	FOXP2	FOXP2			ENSG00000128573			rs10280045-G	rs10280045	0	10280045	intron_variant	0	0.573651	2e-11	10.699		1.03	[1.02-1.04]	Affymetrix [14661600] (imputed)	N
7	rs8180817	7	114083550	rs10228494	2019-03-18	30643258	Karlsson Linner R	2019-01-14	Nat Genet	www.ncbi.nlm.nih.gov/pubmed/30643258	Genome-wide association analyses of risk tolerance and risky behaviors in over 1 million individuals identify hundreds of loci and shared genetic influences.	Adventurousness	557,923 European ancestry individuals	NA	7q31.1	FOXP2	FOXP2			ENSG00000128573			rs10228494-C	rs10228494	0	10228494	intron_variant	0	0.4473	1e-19	19		0.0176944	[0.014-0.022] unit decrease	Illumina [9339358] (imputed)	N
7	rs8180817	7	114109349	rs727644	2018-10-19	30181555	Strawbridge RJ	2018-09-04	Transl Psychiatry	www.ncbi.nlm.nih.gov/pubmed/30181555	Genetics of self-reported risk-taking behaviour, trans-ethnic consistency and relevance to brain gene expression.	Self-reported risk-taking behaviour	83,677 British ancestry cases, 244,662 British ancestry controls	2,764 South Asian ancestry cases, 3,139 African Caribbean ancestry cases, 16,169 European ancestry cases, 3,866 mixed ancestry cases, 4,267 South Asian ancestry controls, 4,341 African Caribbean ancestry controls, 31,814 European ancestry controls, 5,988 mixed ancestry controls	7q31.1	NR	FOXP2			ENSG00000128573			rs727644-A	rs727644	0	727644	intron_variant	0	0.4	2e-12	11.699		0.038	[0.028-0.048] unit decrease	Affymetrix [NR] (imputed)	N
7	rs8180817	7	114109349	rs727644	2018-12-19	30271922	Clifton EAD	2018-05-03	Commun Biol	www.ncbi.nlm.nih.gov/pubmed/30271922	Genome-wide association study for risk taking propensity indicates shared pathways with body mass index.	Self-reported risk-taking behaviour	113,882 European ancestry cases, 322,354 European ancestry controls	NA	7q31.1	FOXP2	FOXP2			ENSG00000128573			rs727644-G	rs727644	0	727644	intron_variant	0	0.6	4e-14	13.3979		1.031	[1.023-1.040]	Affymetrix [7736308] (imputed)	N
7	rs8180817	7	114109349	rs727644	2019-03-18	30643258	Karlsson Linner R	2019-01-14	Nat Genet	www.ncbi.nlm.nih.gov/pubmed/30643258	Genome-wide association analyses of risk tolerance and risky behaviors in over 1 million individuals identify hundreds of loci and shared genetic influences.	General risk tolerance (MTAG)	975,353 European ancestry individuals	NA	7q31.1	FOXP2	FOXP2			ENSG00000128573			rs727644-A	rs727644	0	727644	intron_variant	0	0.418	1e-34	34		0.0147	[0.012-0.017] unit decrease	Affymetrix, Illumina [5869552] (imputed)	N
7	rs8180817	7	114123308	rs2189008	2019-02-08	30595370	Kichaev G	2018-12-27	Am J Hum Genet	www.ncbi.nlm.nih.gov/pubmed/30595370	Leveraging Polygenic Functional Enrichment to Improve GWAS Power.	Morning person	approximately 410,000 European ancestry individuals	NA	7q31.1		FOXP2			ENSG00000128573			rs2189008-?	rs2189008	0	2189008	intron_variant	0	NR	7e-09	8.1549				NR [~ 8900000] (imputed)	N
7	rs8180817	7	114142250	rs1015511	2019-03-18	30643258	Karlsson Linner R	2019-01-14	Nat Genet	www.ncbi.nlm.nih.gov/pubmed/30643258	Genome-wide association analyses of risk tolerance and risky behaviors in over 1 million individuals identify hundreds of loci and shared genetic influences.	Number of sexual partners	370,711 European ancestry individuals	NA	7q31.1	FOXP2	FOXP2			ENSG00000128573			rs1015511-A	rs1015511	0	1015511	intron_variant	0	0.4057	1e-13	13		0.0178263	[0.013-0.023] unit decrease	Affymetrix [11515109] (imputed)	N
8	rs10087341	8	10212969	rs7841921	2019-05-02	30867560	Hill WD	2019-03-13	Mol Psychiatry	www.ncbi.nlm.nih.gov/pubmed/30867560	Genetic contributions to two special factors of neuroticism are associated with affluence, higher intelligence, better health, and longer life.	General factor of neuroticism	270,059 British ancestry individuals	NA	8p23.1	MSRA	MSRA			ENSG00000175806			rs7841921-A	rs7841921	0	7841921	intron_variant	0	NR	9e-12	11.0458		0.011901	[0.0085-0.0153] unit increase	Affymetrix [18485882] (imputed)	N
8	rs10087341	8	10213462	rs4526367	2018-10-31	29942085	Nagel M	2018-06-25	Nat Genet	www.ncbi.nlm.nih.gov/pubmed/29942085	Meta-analysis of genome-wide association studies for neuroticism in 449,484 individuals identifies novel genetic loci and pathways.	Worry	348,219 European ancestry individuals	NA	8p23.1	NR	MSRA			ENSG00000175806			rs4526367-G	rs4526367	0	4526367	intron_variant	0	NR	7e-09	8.1549		0.02028	[0.013-0.027] unit increase	Affymetrix [10847151] (imputed)	N
8	rs10087341	8	10236559	rs17151854	2018-10-31	29942085	Nagel M	2018-06-25	Nat Genet	www.ncbi.nlm.nih.gov/pubmed/29942085	Meta-analysis of genome-wide association studies for neuroticism in 449,484 individuals identifies novel genetic loci and pathways.	Neuroticism	449,484 European ancestry individuals	NA	8p23.1	NR	MSRA			ENSG00000175806			rs17151854-T	rs17151854	0	17151854	intron_variant	0	NR	1e-09	9		6.077	z score increase	Affymetrix [10847151] (imputed)	N
8	rs10087341	8	10236559	rs17151854	2019-03-25	30804566	Lane JM	2019-02-25	Nat Genet	www.ncbi.nlm.nih.gov/pubmed/30804566	Biological and clinical insights from genetics of insomnia symptoms.	Insomnia symptoms (never/rarely vs. usually)	129,270 European ancestry cases, 108,357 European ancestry controls	17,140 European ancestry cases, 61,850 European ancestry controls	8p23.1	MSRA	MSRA			ENSG00000175806			rs17151854-T	rs17151854	0	17151854	intron_variant	0	0.153806	9e-09	8.04576		1.03	[1.02-1.05]	Affymetrix [14661600] (imputed)	N
8	rs10087341	8	10239656	rs10087341	2019-03-18	30643256	Baselmans BML	2019-01-14	Nat Genet	www.ncbi.nlm.nih.gov/pubmed/30643256	Multivariate genome-wide analyses of the well-being spectrum.	Neuroticism	523,783 European ancestry individuals	59,206 European ancestry individuals	8p23.1	NR	MSRA			ENSG00000175806			rs10087341-C	rs10087341	0	10087341	intron_variant	0	0.15969	7e-16	15.1549		0.0206241	[0.016-0.026] unit increase	NR [NR]	N
9	rs10838708	11	47393638	rs4992357	2018-09-17	29844566	Davies G	2018-05-29	Nat Commun	www.ncbi.nlm.nih.gov/pubmed/29844566	Study of 300,486 individuals identifies 148 independent genetic loci influencing general cognitive function.	General cognitive ability	up to 300,486 European ancestry individuals	NA	11p11.2	NR	SPI1			ENSG00000066336			rs4992357-?	rs4992357	0	4992357	intron_variant	0	NR	2e-07	6.69897		5.215	z-score decrease	Affymetrix, Illumina [at least 2500000] (imputed)	N
9	rs10838708	11	47441513	rs10838708	2013-09-12	23563607	Berndt SI	2013-04-07	Nat Genet	www.ncbi.nlm.nih.gov/pubmed/23563607	Genome-wide meta-analysis identifies 11 new loci for anthropometric traits and provides insights into genetic architecture.	Height	8,097 European ancestry tall individuals, 8,099 European ancestry short individuals	4,872 European ancestry tall individuals, 4,831 European ancestry short individuals	11p11.2	PSMC3	PSMC3			ENSG00000165916			rs10838708-G	rs10838708	0	10838708	intron_variant	0	0.53	2e-09	8.69897		1.15	[NR]	Affymetrix, Illumina [~ 2800000] (imputed)	N
9	rs10838708	11	47441513	rs10838708	2019-03-25	30804566	Lane JM	2019-02-25	Nat Genet	www.ncbi.nlm.nih.gov/pubmed/30804566	Biological and clinical insights from genetics of insomnia symptoms.	Insomnia symptoms (never/rarely vs. usually)	129,270 European ancestry cases, 108,357 European ancestry controls	17,140 European ancestry cases, 61,850 European ancestry controls	11p11.2	PSMC3	PSMC3			ENSG00000165916			rs10838708-G	rs10838708	0	10838708	intron_variant	0	0.541245	2e-09	8.69897		1.02	[1.01-1.03]	Affymetrix [14661600] (imputed)	N
10	rs4073582	11	65914766	rs801742	2018-11-12	30038396	Lee JJ	2018-07-23	Nat Genet	www.ncbi.nlm.nih.gov/pubmed/30038396	Gene discovery and polygenic prediction from a genome-wide association study of educational attainment in 1.1 million individuals.	Self-reported math ability (MTAG)	670,471 European ancestry individuals	NA	11q13.2	Intergenic	PACS1			ENSG00000175115			rs801742-A	rs801742	0	801742	intron_variant	0	0.3466	3e-08	7.52288	(MTAG)	0.0104	[0.0067-0.0141] unit increase	Affymetrix, Illumina [7100000] (imputed)	N
10	rs4073582	11	65924217	rs801738	2018-11-12	30038396	Lee JJ	2018-07-23	Nat Genet	www.ncbi.nlm.nih.gov/pubmed/30038396	Gene discovery and polygenic prediction from a genome-wide association study of educational attainment in 1.1 million individuals.	Highest math class taken (MTAG)	811,539 European ancestry individuals	NA	11q13.2	Intergenic	PACS1			ENSG00000175115			rs801738-C	rs801738	0	801738	intron_variant	0	0.6511	2e-13	12.699	(MTAG)	0.0127	[0.0094-0.016] unit decrease	Affymetrix, Illumina [7100000] (imputed)	N
10	rs4073582	11	66050712	rs4073582	2015-11-07	25646370	Matsuo H	2015-02-02	Ann Rheum Dis	www.ncbi.nlm.nih.gov/pubmed/25646370	Genome-wide association study of clinically defined gout identifies multiple risk loci and its association with clinical subtypes.	Gout	945 Japanese ancestry cases, 1,213 Japanese ancestry controls	1,048 Japanese ancestry cases, 1,334 Japanese ancestry controls	11q13.2	CNIH-2	CNIH2			ENSG00000174871			rs4073582-G	rs4073582	0	4073582	splice_region_variant	0	0.91	6e-09	8.22185		1.66	[1.40-1.96]	Illumina [570442]	N
10	rs4073582	11	66050712	rs4073582	2017-04-21	27899376	Nakayama A	2016-11-29	Ann Rheum Dis	www.ncbi.nlm.nih.gov/pubmed/27899376	GWAS of clinically defined gout and subtypes identifies multiple susceptibility loci that include urate transporter genes.	Gout	945 Japanese ancestry cases, 1,213 Japanese ancestry controls	1,396 Japanese ancestry cases, 1,268 Japanese ancestry controls, 1,319 European ancestry cases, 514 European ancestry controls, 971 Polynesian ancestry cases, 565 Polynesian ancestry controls	11q13.2	CNIH-2	CNIH2			ENSG00000174871			rs4073582-C	rs4073582	0	4073582	splice_region_variant	0	0.915	4e-08	7.39794	(Japanese)	1.58	[1.34-1.86]	Illumina [570442]	N
11	rs1343605	13	53625781	rs12552	2018-02-23	29326435	Hill WD	2018-01-11	Mol Psychiatry	www.ncbi.nlm.nih.gov/pubmed/29326435	A combined analysis of genetically correlated traits identifies 187 loci and a role for neurogenesis and myelination in intelligence.	Intelligence (MTAG)	120,934 British ancestry individuals, 127,548 individuals	NA	13q14.3	OLFM4	OLFM4			ENSG00000102837			rs12552-A	rs12552	0	12552	3_prime_UTR_variant	0	NR	3e-08	7.52288		0.0162742	[0.011-0.022] unit increase	Affymetrix [NR]	N
11	rs1343605	13	53625781	rs12552	2018-07-11	29700475	Wray NR	2018-04-26	Nat Genet	www.ncbi.nlm.nih.gov/pubmed/29700475	Genome-wide association analyses identify 44 risk variants and refine the genetic architecture of major depression.	Depression	135,458 European ancestry cases, 344,901 European ancestry controls	NA	13q14.3	OLFM4, LINC01065	OLFM4			ENSG00000102837			rs12552-A	rs12552	0	12552	3_prime_UTR_variant	0	0.44	6e-19	18.2218		1.04	[1.03-1.05]	NR [9622763] (imputed)	N
11	rs1343605	13	53625781	rs12552	2018-08-03	27479909	Hyde CL	2016-08-01	Nat Genet	www.ncbi.nlm.nih.gov/pubmed/27479909	Identification of 15 genetic loci associated with risk of major depression in individuals of European descent.	Major depressive disorder	84,847 European ancestry cases, 241,266 European ancestry controls	45,773 European ancestry cases, 106,354 European ancestry controls	13q14.3	OLFM4	OLFM4			ENSG00000102837			rs12552-G	rs12552	0	12552	3_prime_UTR_variant	0	0.554993	8e-09	8.09691		0.0433	[0.032-0.055] unit decrease	Illumina [1220000] (imputed)	N
11	rs1343605	13	53625781	rs12552	2018-10-19	30038396	Lee JJ	2018-07-23	Nat Genet	www.ncbi.nlm.nih.gov/pubmed/30038396	Gene discovery and polygenic prediction from a genome-wide association study of educational attainment in 1.1 million individuals.	Educational attainment (years of education)	up to 1,131,881 European ancestry individuals	NA	13q14.3		OLFM4			ENSG00000102837			rs12552-A	rs12552	0	12552	3_prime_UTR_variant	0	0.4412	5e-09	8.30103	(conditional-joint)	0.0083	[0.0056-0.011] unit increase	Affymetrix, Illumina [10000000] (imputed)	N
11	rs1343605	13	53625781	rs12552	2018-10-31	29942085	Nagel M	2018-06-25	Nat Genet	www.ncbi.nlm.nih.gov/pubmed/29942085	Meta-analysis of genome-wide association studies for neuroticism in 449,484 individuals identifies novel genetic loci and pathways.	Depression	688,809 European ancestry individuals	NA	13q14.3	NR	OLFM4			ENSG00000102837			rs12552-A	rs12552	0	12552	3_prime_UTR_variant	0	NR	2e-10	9.69897		6.366	z score increase	Affymetrix [10847151] (imputed)	N
11	rs1343605	13	53625781	rs12552	2019-04-10	30804558	Grove J	2019-02-25	Nat Genet	www.ncbi.nlm.nih.gov/pubmed/30804558	Identification of common genetic risk variants for autism spectrum disorder.	Autism and major depressive disorder (MTAG)	18,381 European ancestry autism cases, 27,969 European ancestry controls, 111,902 major depression cases, 312,113 controls	NA	13q14.3		OLFM4			ENSG00000102837			rs12552-A	rs12552	0	12552	3_prime_UTR_variant	0	0.424	4e-08	7.39794		0.047	[0.029-0.065] unit increase	Illumina [NR] (imputed)	N
11	rs1343605	13	53643370	rs2806933	2015-08-09	25646338	Mozaffarian D	2014-12-10	Am J Clin Nutr	www.ncbi.nlm.nih.gov/pubmed/25646338	Genetic loci associated with circulating phospholipid trans fatty acids: a meta-analysis of genome-wide association studies from the CHARGE Consortium.	Trans fatty acid levels	8,013 European ancestry individuals	1,082 African American individuals, 669 Chinese ancestry individuals, 657 Hispanic individuals	13q14.3	NR	OLFM4 - LINC01065	ENSG00000102837	ENSG00000237092		17178	77304	rs2806933-A	rs2806933	0	2806933	regulatory_region_variant	1	0.3791	3e-06	5.52288	(Trans-16:1n-7, EA)	0.0025	[0.0015-0.0035] unit decrease	Affymetrix, Illumina [~ 2500000] (imputed)	N
11	rs1343605	13	53645448	rs1343607	2015-08-09	25646338	Mozaffarian D	2014-12-10	Am J Clin Nutr	www.ncbi.nlm.nih.gov/pubmed/25646338	Genetic loci associated with circulating phospholipid trans fatty acids: a meta-analysis of genome-wide association studies from the CHARGE Consortium.	Trans fatty acid levels	8,013 European ancestry individuals	1,082 African American individuals, 669 Chinese ancestry individuals, 657 Hispanic individuals	13q14.3	NR	OLFM4 - LINC01065	ENSG00000102837	ENSG00000237092		19256	75226	rs1343607-A	rs1343607	0	1343607	intergenic_variant	1	0.3747	2e-06	5.69897	(Trans-16:1n-7, EA)	0.0026	[0.0016-0.0036] unit decrease	Affymetrix, Illumina [~ 2500000] (imputed)	N
11	rs1343605	13	53645933	rs2806946	2015-08-09	25646338	Mozaffarian D	2014-12-10	Am J Clin Nutr	www.ncbi.nlm.nih.gov/pubmed/25646338	Genetic loci associated with circulating phospholipid trans fatty acids: a meta-analysis of genome-wide association studies from the CHARGE Consortium.	Trans fatty acid levels	8,013 European ancestry individuals	1,082 African American individuals, 669 Chinese ancestry individuals, 657 Hispanic individuals	13q14.3	NR	OLFM4 - LINC01065	ENSG00000102837	ENSG00000237092		19741	74741	rs2806946-A	rs2806946	0	2806946	intergenic_variant	1	0.366	1e-06	6	(Trans-16:1n-7, EA)	0.0026	[0.0016-0.0036] unit decrease	Affymetrix, Illumina [~ 2500000] (imputed)	N
11	rs1343605	13	53646138	rs2806949	2015-08-09	25646338	Mozaffarian D	2014-12-10	Am J Clin Nutr	www.ncbi.nlm.nih.gov/pubmed/25646338	Genetic loci associated with circulating phospholipid trans fatty acids: a meta-analysis of genome-wide association studies from the CHARGE Consortium.	Trans fatty acid levels	8,013 European ancestry individuals	1,082 African American individuals, 669 Chinese ancestry individuals, 657 Hispanic individuals	13q14.3	NR	OLFM4 - LINC01065	ENSG00000102837	ENSG00000237092		19946	74536	rs2806949-A	rs2806949	0	2806949	intergenic_variant	1	0.3738	1e-06	6	(Trans-16:1n-7, EA)	0.0026	[0.0016-0.0036] unit decrease	Affymetrix, Illumina [~ 2500000] (imputed)	N
11	rs1343605	13	53647048	rs1343605	2019-03-19	30718901	Howard DM	2019-02-04	Nat Neurosci	www.ncbi.nlm.nih.gov/pubmed/30718901	Genome-wide meta-analysis of depression identifies 102 independent variants and highlights the importance of the prefrontal brain regions.	Depression	118,811 European ancestry cases, 327,427 European ancestry controls, 127,552 cases, 233,763 controls	414,055 European ancestry cases, 892,299 European ancestry controls	13q14.3	NR	OLFM4 - LINC01065	ENSG00000102837	ENSG00000237092		20856	73626	rs1343605-A	rs1343605	0	1343605	intergenic_variant	1	0.384	2e-25	24.699		1.023	[1.019-1.028]	NR [8098588] (imputed)	N
11	rs1343605	13	53652128	rs2246208	2015-08-09	25646338	Mozaffarian D	2014-12-10	Am J Clin Nutr	www.ncbi.nlm.nih.gov/pubmed/25646338	Genetic loci associated with circulating phospholipid trans fatty acids: a meta-analysis of genome-wide association studies from the CHARGE Consortium.	Trans fatty acid levels	8,013 European ancestry individuals	1,082 African American individuals, 669 Chinese ancestry individuals, 657 Hispanic individuals	13q14.3	NR	OLFM4 - LINC01065	ENSG00000102837	ENSG00000237092		25936	68546	rs2246208-T	rs2246208	0	2246208	intergenic_variant	1	0.6303	3e-06	5.52288	(Trans-16:1n-7, EA)	0.0025	[0.0015-0.0035] unit increase	Affymetrix, Illumina [~ 2500000] (imputed)	N
11	rs1343605	13	53653856	rs2806971	2015-08-09	25646338	Mozaffarian D	2014-12-10	Am J Clin Nutr	www.ncbi.nlm.nih.gov/pubmed/25646338	Genetic loci associated with circulating phospholipid trans fatty acids: a meta-analysis of genome-wide association studies from the CHARGE Consortium.	Trans fatty acid levels	8,013 European ancestry individuals	1,082 African American individuals, 669 Chinese ancestry individuals, 657 Hispanic individuals	13q14.3	NR	OLFM4 - LINC01065	ENSG00000102837	ENSG00000237092		27664	66818	rs2806971-A	rs2806971	0	2806971	intergenic_variant	1	0.37	3e-06	5.52288	(Trans-16:1n-7, EA)	0.0025	[0.0015-0.0035] unit decrease	Affymetrix, Illumina [~ 2500000] (imputed)	N
11	rs1343605	13	53659930	rs2806974	2015-08-09	25646338	Mozaffarian D	2014-12-10	Am J Clin Nutr	www.ncbi.nlm.nih.gov/pubmed/25646338	Genetic loci associated with circulating phospholipid trans fatty acids: a meta-analysis of genome-wide association studies from the CHARGE Consortium.	Trans fatty acid levels	8,013 European ancestry individuals	1,082 African American individuals, 669 Chinese ancestry individuals, 657 Hispanic individuals	13q14.3	NR	OLFM4 - LINC01065	ENSG00000102837	ENSG00000237092		33738	60744	rs2806974-T	rs2806974	0	2806974	intergenic_variant	1	0.6291	3e-06	5.52288	(Trans-16:1n-7, EA)	0.0025	[0.0015-0.0035] unit increase	Affymetrix, Illumina [~ 2500000] (imputed)	N
11	rs5008125	13	53677723	rs2806985	2018-10-31	29942085	Nagel M	2018-06-25	Nat Genet	www.ncbi.nlm.nih.gov/pubmed/29942085	Meta-analysis of genome-wide association studies for neuroticism in 449,484 individuals identifies novel genetic loci and pathways.	Depression	688,809 European ancestry individuals	NA	13q14.3	NR	OLFM4 - LINC01065	ENSG00000102837	ENSG00000237092		51531	42951	rs2806985-C	rs2806985	0	2806985	intergenic_variant	1	NR	2e-08	7.69897		5.631	z score increase	Affymetrix [10847151] (imputed)	N
11	rs2408766	13	53678905	rs1923767	2018-02-27	29292387	Turley P	2018-01-01	Nat Genet	www.ncbi.nlm.nih.gov/pubmed/29292387	Multi-trait analysis of genome-wide association summary statistics using MTAG.	Depressive symptoms (MTAG)	354,862 European ancestry individuals	NA	13q14.3	NR	OLFM4 - LINC01065	ENSG00000102837	ENSG00000237092		52713	41769	rs1923767-T	rs1923767	0	1923767	intergenic_variant	1	0.4633	1e-09	9		0.013	[0.0089-0.0171] unit increase	Illumina [NR] (imputed)	N
11	rs2408766	13	53679747	rs1951722	2018-02-27	29292387	Turley P	2018-01-01	Nat Genet	www.ncbi.nlm.nih.gov/pubmed/29292387	Multi-trait analysis of genome-wide association summary statistics using MTAG.	Depressive symptoms	354,862 European ancestry individuals	NA	13q14.3	NR	OLFM4 - LINC01065	ENSG00000102837	ENSG00000237092		53555	40927	rs1951722-A	rs1951722	0	1951722	intergenic_variant	1	0.4644	2e-13	12.699		0.0175	[0.013-0.022] unit increase	Illumina [NR] (imputed)	N
11	rs2408766	13	53683163	rs1322944	2018-10-31	29942085	Nagel M	2018-06-25	Nat Genet	www.ncbi.nlm.nih.gov/pubmed/29942085	Meta-analysis of genome-wide association studies for neuroticism in 449,484 individuals identifies novel genetic loci and pathways.	Depression	688,809 European ancestry individuals	NA	13q14.3	NR	OLFM4 - LINC01065	ENSG00000102837	ENSG00000237092		56971	37511	rs1322944-A	rs1322944	0	1322944	intergenic_variant	1	NR	2e-09	8.69897		5.979	z score increase	Affymetrix [10847151] (imputed)	N
11	rs5008125	13	53786568	rs1923770	2019-03-25	30804566	Lane JM	2019-02-25	Nat Genet	www.ncbi.nlm.nih.gov/pubmed/30804566	Biological and clinical insights from genetics of insomnia symptoms.	Insomnia symptoms (never/rarely vs. sometimes/usually)	345,022 European ancestry cases, 108,357 European ancestry controls	17,140 European ancestry cases, 61,850 European ancestry controls	13q14.3	OLFM4/RP11-365K22.1	PCDH8P1 - RN7SL618P	ENSG00000225510	ENSG00000241613		9680	45644	rs1923770-T	rs1923770	0	1923770	intergenic_variant	1	0.383028	2e-09	8.69897		1.03	[1.02-1.04]	Affymetrix [14661600] (imputed)	N
11	rs5008125	13	53786568	rs1923770	2019-03-25	30804566	Lane JM	2019-02-25	Nat Genet	www.ncbi.nlm.nih.gov/pubmed/30804566	Biological and clinical insights from genetics of insomnia symptoms.	Insomnia symptoms (never/rarely vs. usually)	129,270 European ancestry cases, 108,357 European ancestry controls	17,140 European ancestry cases, 61,850 European ancestry controls	13q14.3	OLFM4/RP11-365K22.1	PCDH8P1 - RN7SL618P	ENSG00000225510	ENSG00000241613		9680	45644	rs1923770-T	rs1923770	0	1923770	intergenic_variant	1	0.383028	1e-12	12		1.03	[1.02-1.04]	Affymetrix [14661600] (imputed)	N
11	rs4525388	13	53865141	rs9536382	2019-02-06	30595370	Kichaev G	2018-12-27	Am J Hum Genet	www.ncbi.nlm.nih.gov/pubmed/30595370	Leveraging Polygenic Functional Enrichment to Improve GWAS Power.	Body mass index	approximately 458,000 European ancestry individuals	NA	13q14.3		RN7SL618P - AL450423.1	ENSG00000241613	ENSG00000273919		32634	54205	rs9536382-?	rs9536382	0	9536382	intergenic_variant	1	NR	7e-09	8.1549				NR [~ 8900000] (imputed)	N
11	rs6561715	13	53865563	rs9536383	2019-03-18	30643256	Baselmans BML	2019-01-14	Nat Genet	www.ncbi.nlm.nih.gov/pubmed/30643256	Multivariate genome-wide analyses of the well-being spectrum.	Depressive symptoms	1,067,913 European ancestry individuals	228,033 European ancestry individuals	13q14.3	NR	RN7SL618P - AL450423.1	ENSG00000241613	ENSG00000273919		33056	53783	rs9536383-T	rs9536383	0	9536383	intergenic_variant	1	0.314333	4e-08	7.39794		0.0073983	[0.0048-0.01] unit increase	NR [NR]	N
11	rs6561715	13	53903511	rs1867368	2018-07-19	29728651	Li X	2018-04-27	Neuropsychopharmacology	www.ncbi.nlm.nih.gov/pubmed/29728651	Common variants on 6q16.2, 12q24.31 and 16p13.3 are associated with major depressive disorder.	Major depressive disorder	84,847 European ancestry cases, 241,266 European ancestry controls, 5,303 Han Chinese ancestry cases, 5,337 Han Chinese ancestry controls	2,659 European ancestry cases, 17,237 European ancestry controls	13q14.3	NR	RN7SL618P - AL450423.1	ENSG00000241613	ENSG00000273919		71004	15835	rs1867368-C	rs1867368	0	1867368	intergenic_variant	1	0.317	5e-08	7.30103		1.03306	[NR]	Affymetrix, Illumina [at least 1235109] (imputed)	N
11	rs4883690	13	54035335	rs4884468	2019-03-28	30643251	Liu M	2019-01-14	Nat Genet	www.ncbi.nlm.nih.gov/pubmed/30643251	Association studies of up to 1.2 million individuals yield new insights into the genetic etiology of tobacco and alcohol use.	Cigarettes smoked per day (MTAG)	up to 403,928 European ancestry individuals	NA	13q14.3	NR	AL450423.1 - LINC00558	ENSG00000273919	ENSG00000261517		50320	354219	rs4884468-G	rs4884468	0	4884468	intergenic_variant	1	0.561	1e-08	8		0.0132652	[0.0087-0.0178] unit decrease	NR [9732723] (imputed)	N
13	rs2239916	17	43128906	rs8071429	2019-02-08	30595370	Kichaev G	2018-12-27	Am J Hum Genet	www.ncbi.nlm.nih.gov/pubmed/30595370	Leveraging Polygenic Functional Enrichment to Improve GWAS Power.	Heel bone mineral density	approximately 446,000 European ancestry individuals	NA	17q21.31		DCAKD			ENSG00000172992			rs8071429-?	rs8071429	0	8071429	5_prime_UTR_variant	0	NR	2e-26	25.699				NR [~ 8900000] (imputed)	N
13	rs2239916	17	43141342	rs6503413	2019-03-07	30578418	Giri A	2018-12-21	Nat Genet	www.ncbi.nlm.nih.gov/pubmed/30578418	Trans-ethnic association study of blood pressure determinants in over 750,000 individuals.	Systolic blood pressure	365,998 European ancestry individuals, 63,490 African ancestry individuals, 22,802 Hispanic individuals, 4,792 Asian ancestry individuals, 2,695 Native American ancestry individuals	299,024 European ancestry individuals, 17,277 individuals	17q21.31	NMT1	NMT1			ENSG00000136448			rs6503413-T	rs6503413	0	6503413	intron_variant	0	0.5323	1e-14	14		0.2513	[0.19-0.32] mmHg decrease	Affymetrix [NR] (imputed)	N
13	rs2239916	17	43155914	rs7213273	2018-09-14	27618452	Ehret GB	2016-09-12	Nat Genet	www.ncbi.nlm.nih.gov/pubmed/27618452	The genetics of blood pressure regulation and its target organs from association studies in 342,415 individuals.	Diastolic blood pressure	up to 201,529 European ancestry individuals	up to 140,886 European ancestry individuals	17q21.31	PLCD3	NMT1			ENSG00000136448			rs7213273-A	rs7213273	0	7213273	intron_variant	0	0.658	7e-06	5.1549		0.185	[0.1-0.27] mm Hg decrease	Affymetrix, Illumina, Perlegen [128272]	N
13	rs2239916	17	43155914	rs7213273	2018-09-14	27618452	Ehret GB	2016-09-12	Nat Genet	www.ncbi.nlm.nih.gov/pubmed/27618452	The genetics of blood pressure regulation and its target organs from association studies in 342,415 individuals.	Systolic blood pressure	up to 201,529 European ancestry individuals	up to 140,886 European ancestry individuals	17q21.31	PLCD3	NMT1			ENSG00000136448			rs7213273-A	rs7213273	0	7213273	intron_variant	0	0.658	5e-10	9.30103		0.413	[0.28-0.54] mm Hg decrease	Affymetrix, Illumina, Perlegen [128272]	N
13	rs2239916	17	43173273	rs2301597	2019-02-08	30595370	Kichaev G	2018-12-27	Am J Hum Genet	www.ncbi.nlm.nih.gov/pubmed/30595370	Leveraging Polygenic Functional Enrichment to Improve GWAS Power.	Cardiovascular disease	approximately 459,000 European ancestry individuals	NA	17q21.31		NMT1			ENSG00000136448			rs2301597-?	rs2301597	0	2301597	intron_variant	0	NR	1e-08	8				NR [~ 8900000] (imputed)	N
13	rs2239916	17	43173273	rs2301597	2019-02-08	30595370	Kichaev G	2018-12-27	Am J Hum Genet	www.ncbi.nlm.nih.gov/pubmed/30595370	Leveraging Polygenic Functional Enrichment to Improve GWAS Power.	Systolic blood pressure	approximately 422,000 European ancestry individuals	NA	17q21.31		NMT1			ENSG00000136448			rs2301597-?	rs2301597	0	2301597	intron_variant	0	NR	2e-34	33.699				NR [~ 8900000] (imputed)	N
13	rs2239916	17	43188117	rs12948326	2018-10-19	30038396	Lee JJ	2018-07-23	Nat Genet	www.ncbi.nlm.nih.gov/pubmed/30038396	Gene discovery and polygenic prediction from a genome-wide association study of educational attainment in 1.1 million individuals.	Educational attainment (years of education)	up to 1,131,881 European ancestry individuals	NA	17q21.31		PLCD3			ENSG00000161714			rs12948326-T	rs12948326	0	12948326	3_prime_UTR_variant	0	0.6486	3e-09	8.52288	(conditional-joint)	0.0089	[0.006-0.0118] unit increase	Affymetrix, Illumina [10000000] (imputed)	N
13	rs8070437	17	43208121	rs12946454	2009-05-19	19430483	Newton-Cheh C	2009-05-10	Nat Genet	www.ncbi.nlm.nih.gov/pubmed/19430483	Genome-wide association study identifies eight loci associated with blood pressure.	Systolic blood pressure	34,433 European ancestry individuals	Up to 100,347 European ancestry individuals, up to 12,889 Indian Asian ancestry individuals	17q21.31	ACBD4, PLCD3, HEXIM1, HEXIM2	PLCD3			ENSG00000161714			rs12946454-T	rs12946454	0	12946454	intron_variant	0	0.28	1e-08	8		0.57	[0.37-0.77] mm Hg increase	Affymetrix, Illumina [2497993] (imputed)	N
13	rs8070437	17	43208121	rs12946454	2018-07-30	27618447	Surendran P	2016-10-01	Nat Genet	www.ncbi.nlm.nih.gov/pubmed/27618447	Trans-ancestry meta-analyses identify rare and common variants associated with blood pressure and hypertension.	Systolic blood pressure	up to 165,276 European ancestry individuals, up to 27,487 South Asian ancestry individuals	up to 125,713 European ancestry individuals, up to 2,641 South Asian ancestry individuals, 4,632 Hispanic individuals, 22,077 African American individuals	17q21.31	PLCD3	PLCD3			ENSG00000161714			rs12946454-A	rs12946454	0	12946454	intron_variant	0	0.7422	2e-06	5.69897	(EA)	0.0199	unit decrease	Illumina [242296]	N
13	rs8070437	17	43208121	rs12946454	2019-02-10	27841878	Hoffmann TJ	2016-11-14	Nat Genet	www.ncbi.nlm.nih.gov/pubmed/27841878	Genome-wide association analyses using electronic health records identify new loci influencing blood pressure variation.	Pulse pressure	295,529 European ancestry individuals, 8,231 Latino individuals, 3,058 African American individuals, 2,029 African British individuals, 7,701 East Asian ancestry individuals, 2,735 South Asian ancestry individuals, 1,979 mixed and unknown ancestry individuals	NA	17q21.31	PLCD3	PLCD3			ENSG00000161714			rs12946454-A	rs12946454	0	12946454	intron_variant	0		3e-10	9.52288		0.186	unit decrease	Affymetrix [at least 2696785] (imputed)	N
13	rs8070437	17	43208121	rs12946454	2019-02-10	27841878	Hoffmann TJ	2016-11-14	Nat Genet	www.ncbi.nlm.nih.gov/pubmed/27841878	Genome-wide association analyses using electronic health records identify new loci influencing blood pressure variation.	Systolic blood pressure	295,529 European ancestry individuals, 8,231 Latino individuals, 3,058 African American individuals, 2,029 African British individuals, 7,701 East Asian ancestry individuals, 2,735 South Asian ancestry individuals, 1,979 mixed and unknown ancestry individuals	NA	17q21.31	PLCD3	PLCD3			ENSG00000161714			rs12946454-A	rs12946454	0	12946454	intron_variant	0		1e-09	9		0.267	unit decrease	Affymetrix [at least 2696785] (imputed)	N
13	rs9894577	17	43216281	rs4986172	2012-10-24	20881960	Lango Allen H	2010-09-29	Nature	www.ncbi.nlm.nih.gov/pubmed/20881960	Hundreds of variants clustered in genomic loci and biological pathways affect human height.	Height	133,653 European ancestry individuals	50,074 European ancestry individuals	17q21.31	ACBD4	ACBD4			ENSG00000181513			rs4986172-T	rs4986172	0	4986172	intron_variant	0	0.35	2e-16	15.699		0.032	[NR] unit decrease	Affymetrix, Illumina [2834208] (imputed)	N
13	rs9894577	17	43216281	rs4986172	2015-07-15	25429064	He M	2014-11-26	Hum Mol Genet	www.ncbi.nlm.nih.gov/pubmed/25429064	Meta-analysis of genome-wide association studies of adult height in East Asians identifies 17 novel loci.	Height	36,227 East Asian ancestry individuals	57,699 East Asian ancestry individuals	17q21.31	ACBD4	ACBD4			ENSG00000181513			rs4986172-T	rs4986172	0	4986172	intron_variant	0	0.44	3e-06	5.52288		0.025	[0.013-0.037] unit decrease	Affymetrix, Illumina [2704730] (imputed)	N
13	rs9894577	17	43216281	rs4986172	2015-09-24	25282103	Wood AR	2014-10-05	Nat Genet	www.ncbi.nlm.nih.gov/pubmed/25282103	Defining the role of common variation in the genomic and biological architecture of adult human height.	Height	253,288 European ancestry individuals	80,067 European ancestry individuals	17q21.31	ACBD4	ACBD4			ENSG00000181513			rs4986172-T	rs4986172	0	4986172	intron_variant	0	0.346	8e-27	26.0969		0.034	[0.028-0.04] unit decrease	Affymetrix, Illumina, Perlegen [2550858] (imputed)	N
13	rs8070437	17	43221808	rs71373536	2019-02-08	30595370	Kichaev G	2018-12-27	Am J Hum Genet	www.ncbi.nlm.nih.gov/pubmed/30595370	Leveraging Polygenic Functional Enrichment to Improve GWAS Power.	Eczema	approximately 459,000 European ancestry individuals	NA	17q21.31		ACBD4 - AC142472.1	ENSG00000181513	ENSG00000276728		260	2289	rs71373536-?	rs71373536	0	71373536	regulatory_region_variant	1	NR	1e-07	7				NR [~ 8900000] (imputed)	N
13	rs8070437	17	43247957	rs4792819	2019-02-01	30573740	Yap CX	2018-12-20	Nat Commun	www.ncbi.nlm.nih.gov/pubmed/30573740	Dissection of genetic variation and evidence for pleiotropy in male pattern baldness.	Male-pattern baldness	205,327 European ancestry males	NA	17q21.31	NR	AC138150.2			ENSG00000267288			rs4792819-C	rs4792819	0	4792819	intron_variant	0	0.295971	1e-09	9		0.0210424	[0.014-0.028] unit increase	NR [19129689] (imputed)	N
13	rs8070437	17	43249444	rs4792867	2019-02-06	30595370	Kichaev G	2018-12-27	Am J Hum Genet	www.ncbi.nlm.nih.gov/pubmed/30595370	Leveraging Polygenic Functional Enrichment to Improve GWAS Power.	Balding type 1	approximately 208,000 European ancestry individuals	NA	17q21.31		AC138150.2 - AC008105.3	ENSG00000267288	ENSG00000267121		493	18854	rs4792867-?	rs4792867	0	4792867	TF_binding_site_variant	1	NR	1e-12	12				NR [~ 8900000] (imputed)	N
13	rs8070437	17	43250653	rs66827053	2019-02-08	30593698	Hubel C	2018-12-28	Am J Med Genet B Neuropsychiatr Genet	www.ncbi.nlm.nih.gov/pubmed/30593698	Genomics of body fat percentage may contribute to sex bias in anorexia nervosa.	Fat-free mass	70,700 European ancestry female individuals, 85,261 European ancestry male individuals	NA	17q21.31	NR	AC138150.2 - AC008105.3	ENSG00000267288	ENSG00000267121		1702	17645	rs66827053-?	rs66827053	0	66827053	TF_binding_site_variant	1	NR	8e-06	5.09691	(male)	0.18086	[0.1-0.26] unit decrease	Affymetrix [7794483] (imputed)	N
13	rs8070437	17	43250653	rs66827053	2019-02-08	30593698	Hubel C	2018-12-28	Am J Med Genet B Neuropsychiatr Genet	www.ncbi.nlm.nih.gov/pubmed/30593698	Genomics of body fat percentage may contribute to sex bias in anorexia nervosa.	Fat-free mass	70,700 European ancestry female individuals, 85,261 European ancestry male individuals	NA	17q21.31	NR	AC138150.2 - AC008105.3	ENSG00000267288	ENSG00000267121		1702	17645	rs66827053-?	rs66827053	0	66827053	TF_binding_site_variant	1	NR	9e-10	9.04576		0.15708	[0.11-0.21] unit decrease	Affymetrix [7794483] (imputed)	N
13	rs8070437	17	43255681	rs11651809	2019-03-25	30804566	Lane JM	2019-02-25	Nat Genet	www.ncbi.nlm.nih.gov/pubmed/30804566	Biological and clinical insights from genetics of insomnia symptoms.	Insomnia symptoms (never/rarely vs. sometimes/usually)	345,022 European ancestry cases, 108,357 European ancestry controls	17,140 European ancestry cases, 61,850 European ancestry controls	17q21.31	HEXIM2/LOC339192	AC138150.2 - AC008105.3	ENSG00000267288	ENSG00000267121		6730	12617	rs11651809-G	rs11651809	0	11651809	intergenic_variant	1	0.296	3e-12	11.5229		1.03	[1.02-1.05]	Affymetrix [14661600] (imputed)	N
13	rs8070437	17	43255681	rs11651809	2019-03-25	30804566	Lane JM	2019-02-25	Nat Genet	www.ncbi.nlm.nih.gov/pubmed/30804566	Biological and clinical insights from genetics of insomnia symptoms.	Insomnia symptoms (never/rarely vs. usually)	129,270 European ancestry cases, 108,357 European ancestry controls	17,140 European ancestry cases, 61,850 European ancestry controls	17q21.31	HEXIM2/LOC339192	AC138150.2 - AC008105.3	ENSG00000267288	ENSG00000267121		6730	12617	rs11651809-G	rs11651809	0	11651809	intergenic_variant	1	0.296	6e-16	15.2218		1.03	[1.02-1.05]	Affymetrix [14661600] (imputed)	N
